# Supplementary material for: Identifying Interaction Clusters for MiRNA and MRNA Pairs in TCGA Network
Source: Genes (Basel). 2019 Sep 11;10(9):702. doi: 10.3390/genes10090702 (PMC6770970; doi:10.3390/genes10090702)
Supplement: Supplementary file 1 [file genes-10-00702-s001.zip]

Archive with 45 entries (42 files):
- Supplementary_files/
- Supplementary_files/Supplementary file 18.xlsx
- __MACOSX/
- __MACOSX/Supplementary_files/
- __MACOSX/Supplementary_files/._Supplementary file 18.xlsx
- Supplementary_files/Supplementary file 14.xlsx
- __MACOSX/Supplementary_files/._Supplementary file 14.xlsx
- Supplementary_files/Supplementary_file_3.xlsx
- __MACOSX/Supplementary_files/._Supplementary_file_3.xlsx
- Supplementary_files/.DS_Store
- __MACOSX/Supplementary_files/._.DS_Store
- Supplementary_files/Supplementary file 15.xlsx
- __MACOSX/Supplementary_files/._Supplementary file 15.xlsx
- Supplementary_files/Supplementary_file_19.csv
- __MACOSX/Supplementary_files/._Supplementary_file_19.csv
- Supplementary_files/Supplementary_file_2.csv
- __MACOSX/Supplementary_files/._Supplementary_file_2.csv
- Supplementary_files/Supplementary file 12.xlsx
- __MACOSX/Supplementary_files/._Supplementary file 12.xlsx
- Supplementary_files/Supplementary file 6.xlsx
- __MACOSX/Supplementary_files/._Supplementary file 6.xlsx
- Supplementary_files/Supplementary file 7.xlsx
- __MACOSX/Supplementary_files/._Supplementary file 7.xlsx
- Supplementary_files/~$LIHC_similarity_result.xlsx
- __MACOSX/Supplementary_files/._~$LIHC_similarity_result.xlsx
- Supplementary_files/Supplementary file 13.xlsx
- __MACOSX/Supplementary_files/._Supplementary file 13.xlsx
- Supplementary_files/Supplementary file 8.xlsx
- __MACOSX/Supplementary_files/._Supplementary file 8.xlsx
- Supplementary_files/Supplementary file 10.xlsx
- __MACOSX/Supplementary_files/._Supplementary file 10.xlsx
- Supplementary_files/Supplementary file 4.xlsx
- __MACOSX/Supplementary_files/._Supplementary file 4.xlsx
- Supplementary_files/Supplementary file 5.xlsx
- __MACOSX/Supplementary_files/._Supplementary file 5.xlsx
- Supplementary_files/Supplementary file 11.xlsx
- __MACOSX/Supplementary_files/._Supplementary file 11.xlsx
- Supplementary_files/Supplementary file 9.xlsx
- __MACOSX/Supplementary_files/._Supplementary file 9.xlsx
- Supplementary_files/Supplementary_file_1.xlsx
- __MACOSX/Supplementary_files/._Supplementary_file_1.xlsx
- Supplementary_files/Supplementary file 16.xlsx
- __MACOSX/Supplementary_files/._Supplementary file 16.xlsx
- Supplementary_files/Supplementary file 17.xlsx
- __MACOSX/Supplementary_files/._Supplementary file 17.xlsx
