# Supplementary material for: Identifying Interaction Clusters for MiRNA and MRNA Pairs in TCGA Network
Source: Genes (Basel). 2019 Sep 11;10(9):702. doi: 10.3390/genes10090702 (PMC6770970; doi:10.3390/genes10090702)
Supplement: Supplementary file 1 [file genes-10-00702-s001.zip › Supplementary_files/Supplementary file 18.xlsx]

## Sheet: UCEC1
Node1

## Sheet: UCEC3
Node1

## Sheet: UCEC5
Node1

## Sheet: UCEC6
Node1

## Sheet: UCEC8
Node1

## Sheet: UCEC9
Node1

## Sheet: UCEC10
Node1

## Sheet: UCEC11
Node1

## Sheet: UCEC12
Node1

## Sheet: UCEC14
Node1

[truncated: 26 more sheets: UCEC16, UCEC17, UCEC19, UCEC24, UCEC25, UCEC26, UCEC27, UCEC28, UCEC29, UCEC31, UCEC32, UCEC35, UCEC36, UCEC37, UCEC38, UCEC39, UCEC41, UCEC47, UCEC52, UCEC55 …]
