# Supplementary material for: Identifying Interaction Clusters for MiRNA and MRNA Pairs in TCGA Network
Source: Genes (Basel). 2019 Sep 11;10(9):702. doi: 10.3390/genes10090702 (PMC6770970; doi:10.3390/genes10090702)
Supplement: Supplementary file 1 [file genes-10-00702-s001.zip › Supplementary_files/Supplementary file 14.xlsx]

## Sheet: LUSC1
Node1

## Sheet: LUSC2
Node1

## Sheet: LUSC3
Node1

## Sheet: LUSC4
Node1

## Sheet: LUSC5
Node1

## Sheet: LUSC6
Node1

## Sheet: LUSC10
Node1

## Sheet: LUSC11
Node1

## Sheet: LUSC12
Node1

## Sheet: LUSC13
Node1

[truncated: 11 more sheets: LUSC14, LUSC17, LUSC20, LUSC22, LUSC23, LUSC27, LUSC29, LUSC31, LUSC34, LUSC36, LUSC37]
