# Supplementary material for: Identifying Interaction Clusters for MiRNA and MRNA Pairs in TCGA Network
Source: Genes (Basel). 2019 Sep 11;10(9):702. doi: 10.3390/genes10090702 (PMC6770970; doi:10.3390/genes10090702)
Supplement: Supplementary file 1 [file genes-10-00702-s001.zip › Supplementary_files/Supplementary_file_3.xlsx]

## Sheet: BLCA
cluster_index	score	size	count	p_value	q_value	node
1	4.86247	4	100000	1	1	ATG4D TRIM62 FAM38A hsa-mir-152
2	8.44438	6	100000	1	1	TACC1 SEC31B ZNF614 ZNF577 hsa-mir-29c hsa-mir-27b
3	12.2466	6	100000	1	1	PITPNM2 NEURL PPP1R3E MTMR7 hsa-mir-665 hsa-mir-191
4	2.24069	2	100000	1	1	CASP9 hsa-mir-223
5	3.07659	2	100000	1	1	GSTM3 hsa-mir-676
6	3.84544	3	100000	1	1	REEP3 PTPN21 hsa-mir-30d
7	309.804	136	0	9.9999e-06	0.000279997	ZHX3 C11orf58 RIC8B TUBE1 TRPC4 ULK2 IPO8 DDX6 C10orf137 CNOT4 RPRD1A NBEA ANKHD1 FAM124A SMAD9 SETBP1 AHI1 C12orf51 SRRM2 DYNC1I1 EIF2C3 SOCS7 CERK BRPF3 RSF1 SBNO1 AKT3 NOL4 DDX24 AKD1 KATNAL1 PPP2R5C SPATA21 KLC1 TBC1D19 ZC3H13 DOK6 ASB1 PCNX MAPRE2 SLC2A13 PCGF6 ZCCHC14 DNAJC6 PLCB4 KLHDC5 SPAG8 SGTB FYTTD1 SMAD5 FAM161B LRCH2 IGSF21 CELF1 RGAG4 JAM3 RIC3 ZNF470 SYT11 USP13 CCDC149 TDRD3 ZNF8…
8	43.9175	12	100000	1	1	TWSG1 NEDD4 RNGTT HBS1L TIPRL VPS13B DNAJC15 ITSN2 IQSEC1 ANKRD52 TBC1D12 hsa-mir-3653
9	24.4105	13	100000	1	1	TPCN2 GOLGA7 SDC2 NDUFA6 NDUFA4 SIRT1 UBE2V2 IFT74 DDX51 DDHD1 NUBPL hsa-mir-766 hsa-mir-590
10	3.443	3	100000	1	1	SPOPL INPP4A hsa-mir-584
11	2.2648	2	100000	1	1	PTP4A1 hsa-mir-216a
12	38.5419	16	100000	1	1	TRAPPC6B SNAPC3 SPTB CNTLN RPP14 EIF5 ARL10 PSMC6 SLC25A46 NIPSNAP3B hsa-mir-323 hsa-mir-377 hsa-mir-380 hsa-mir-412 hsa-mir-18a hsa-mir-651
13	164.463	69	51	0.000519995	0.00727993	CAPS2 WWOX DCAF5 LPL RNF180 EML5 ME2 MDM1 MLH3 DDHD2 SLC25A4 MKX MTX3 RUFY3 NEGR1 MTERFD3 LONRF2 ANO5 ARHGAP5 ZSCAN23 PIK3C2A C17orf108 WDR60 TEAD1 AMOTL1 TTC37 EGLN1 C10orf84 PPM1A CAND2 STXBP6 ARHGEF10 PCGF5 RRAGD CCDC25 JMY ZNF292 ESYT2 ZNF354C PHIP DSCAML1 SEC63 PPP2R5E PCM1 EPM2A CASP8AP2 SHPRH NAA30 TXLNA MAP1B FYN UTP11L ATG2B C14orf45 C5orf42 FAM53C COPS6 TECPR2 GRB10 GTF2H5 CAPN7 KIAA127…
14	90.1809	28	81186	0.811862	1	PHF20 SMG5 UHRF1BP1L USP37 RNMT CDV3 RPS6KL1 MAPRE1 GZF1 KIF27 SMEK2 RAF1 CAMTA1 RALGPS1 MTMR12 BVES HS1BP3 PLD6 TMEM56 PPP1CB ARNT2 DLGAP4 POTEF UBQLN1 RBBP6 hsa-mir-939 hsa-mir-1266 hsa-mir-92b
15	9.82353	5	100000	1	1	FOXA1 PPP1R16A FGFR3 hsa-mir-132 hsa-mir-100
16	29.5218	11	100000	1	1	RNF10 PLEKHA5 MYSM1 AKR1D1 PRPF39 LRPPRC TAF1 hsa-mir-141 hsa-mir-331 hsa-mir-107 hsa-mir-151
17	34.0587	16	100000	1	1	RUNDC2A ZFPM2 ACTR1A PHF10 ASL SCAMP2 KIF1B ANK2 C9orf25 ATN1 SLMO1 EPHA7 CPSF7 hsa-mir-106b hsa-mir-15b hsa-mir-940
18	17.6838	7	100000	1	1	MCPH1 MED13L FAM168B XK KLHDC10 UBXN7 hsa-mir-1254
19	108.056	40	31456	0.314567	1	FGD6 DCAF10 EIF5A2 ARHGEF37 DHX57 SOCS5 CCDC50 PDHA1 UHRF2 PCDH7 SGCE CSF1 MSN OSBPL8 SPIRE1 WDR35 KIAA0368 BNC2 NAV1 PRSS23 CAPRIN2 BCAP29 PDLIM5 FGL2 DENND5A KLHL4 NFIB SHC4 OSTM1 ACOT9 DST CD99L2 hsa-mir-27a hsa-mir-31 hsa-mir-221 hsa-mir-627 hsa-mir-21 hsa-mir-155 hsa-mir-222 hsa-mir-454
20	118.201	54	13648	0.136489	1	TYW3 ZNF519 TAOK1 DNAJC25 QKI GLIS3 ZAK KIAA1586 PARVB GPAM IARS WDR17 NAP1L1 TNIK PACRGL TRIM44 SCML1 DENND5B PREPL NT5DC3 KCMF1 MKRN2 PDPR EP400 MAP3K15 TRPC3 GNAQ CASP10 C3orf15 HINT3 SCN7A CNBP STXBP1 HUWE1 MRPS10 USP45 SNPH ZDHHC17 SETD5 RNASEH1 CHUK RAB11FIP2 KHDRBS3 TRPC1 USP16 MRPL35 hsa-mir-186 hsa-let-7i hsa-mir-130a hsa-mir-505 hsa-mir-93 hsa-mir-629 hsa-mir-1301 hsa-mir-653
21	7.51794	5	100000	1	1	SDC1 TP63 JUP FAM83H hsa-mir-140
22	55.8585	31	100000	1	1	NECAB1 TMEFF1 BACE1 SSBP2 EML1 FBXW11 SOBP REEP1 RUNX1T1 NFYB CPEB1 KIAA1468 PRKAA2 ZNF382 PKNOX1 KLF12 TMEM170B TMEM9B CARD6 MED22 TSPAN1 KCTD7 KCNK3 SAMD14 MAGI2 PBX3 PRDM11 PTGER3 hsa-mir-199b hsa-mir-25 hsa-mir-340
23	69.9628	36	99922	0.99922	1	DSEL ZNF333 ACCN2 FAM110B TNPO2 DCHS1 ASXL3 DCLK2 ZNF605 FNDC5 TRIM29 CAMK1 MTMR9 AFF3 TUB LPHN1 THUMPD1 BAIAP2 CNNM1 LOC100128239 SUPT16H UBR7 ADAL UCK1 PALM PELI3 MAPK8IP1 HACE1 ABI2 ADAM11 FAM172A hsa-mir-1226 hsa-mir-1180 hsa-mir-484 hsa-mir-10b hsa-mir-181c
24	2.91077	2	100000	1	1	PKDCC hsa-mir-625
25	4.62041	3	100000	1	1	FBXL7 KIAA1462 hsa-mir-95
26	7.62458	5	100000	1	1	GARNL3 CAPZB CCDC107 PTPN11 hsa-mir-185
27	1.81552	2	100000	1	1	TAB3 hsa-mir-1262
28	2.2727	2	100000	1	1	CHCHD3 hsa-mir-335

## Sheet: BRCA
cluster_index	score	size	count	p_value	q_value	node
1	542.562	593	0	9.9999e-06	4.71424e-05	PERP GATAD2B TUSC5 TBC1D22A ZNF35 FAM133B FOXJ3 BOK TBC1D2B NADK PMEPA1 ZNF607 CD151 RBBP5 GPD1 TIA1 ALDH2 CHRM3 SIDT2 CD99L2 SNX33 MTPAP ZNF529 LRP1 AFF1 APOL2 POU2F1 CTDSP1 CDH23 FBN1 ETFB ELMOD3 NUDT16 VASH1 QSOX2 GTPBP10 INPP5F ZRANB2 FEZ1 C20orf194 MMP28 EBF1 SFT2D2 AP2A2 FUBP1 TMEM39A ZNF618 MCTS1 TFDP2 NPR2 NUCKS1 ABHD4 TMEM140 GYG2 ZNF669 PTPN2 PCSK5 STK24 UBXN4 PRPF40A TNIP1 ALAD ADAT2 C…
2	7.03915	11	100000	1	1	FLT4 METAP2 MED17 TSPAN9 METAP1 ARAP3 MARCH5 UPF2 VTA1 LSM14A hsa-mir-4326
3	441.259	500	0	9.9999e-06	4.71424e-05	GCNT4 SPRY3 TRIM4 TNFSF10 ZNF268 KAT2A ALDH1L2 SUN1 C20orf117 ZNF620 TMEM116 HECTD2 KCNMA1 TBX18 CLIP4 LOC646471 CENPC1 AP2B1 PARP11 PPP1R9A DYNC2LI1 C20orf112 MTERFD3 ZKSCAN3 R3HDM1 ZHX1 DUSP4 ATP5J RGPD4 CYP4F12 METTL14 SMCR8 ALAS1 PHF19 AKR1C1 IQCH STK3 CNOT6L GCNT1 INADL BTRC FTO EP400 ZFP62 CFL2 CTSC ZNF236 OBFC2A DCBLD2 GGA2 FABP5 NPR3 UBE2G2 TIGD6 ANUBL1 ALG10B TMEM5 IKBKAP GARNL3 ATP5G3 U…
4	98.6071	128	100000	1	1	PGF TRIM44 TCEAL7 RPL36 IDH3A CCND3 RPL13A GJC2 INHBB TSC1 RHOV DPYSL2 WDR20 YME1L1 MPZL1 CPXM2 CDV3 SF3B5 LIMS2 CDC73 MTRF1L TRADD MAP3K2 SIRT1 IL34 MNAT1 FAM109A UBE2H SLC41A3 BACE2 UBA52 TLK2 DAP AP3S2 CNST MTDH ADRA2B TRPM7 ISLR RIC8B KIAA0368 NECAP2 GUF1 CECR2 RNF157 LYRM7 PROS1 DCP1A MID2 ZFYVE20 MAFK DDHD2 FXYD5 GHITM MUC15 PRKAR1B FOXI1 PRKD2 FRMD8 PVRL1 CMTM7 HSPA9 LYSMD4 KIAA1715 CHM TM…
5	143.272	177	99965	0.99965	1	ZNF434 LOC100188947 ANAPC2 CPNE8 VLDLR ARHGAP31 N6AMT1 CDH26 KCNE3 ZNF136 ZBTB22 WDR85 CFLAR CIC TECPR2 RBM19 FKBP1A TP53AIP1 ZNF263 FAM189A2 ACVR1B GPR27 SOD3 ZNF83 COX5A MST1 DPH1 EIF5A2 BBS1 TMCC3 SPTBN1 APLN ARHGEF4 PICALM ESR2 TSC22D4 ZNF776 NTN5 RBM23 KLC3 EDARADD IL20RA JUB EXOC7 ITGAE OSTF1 C18orf1 NMT2 OGG1 C12orf66 PAPSS2 SGTB KIAA1529 DCAKD MRPL16 LMBR1L MKKS PHACTR2 LZTS1 PSAP C14orf1…
6	1110.67	775	0	9.9999e-06	4.71424e-05	SHROOM2 PPAT PSD3 C21orf58 ZFYVE19 SYTL2 ALDH18A1 GPR89A CD300E COG7 TFAP2A DLG3 SEC23B SLC25A15 CLEC4E MYO19 GPSM2 ENO2 ENTPD7 PPM1H FLVCR1 EPHA10 MYB SPATA4 SEC61G MAPK8IP2 AP1G2 PEX11B NDE1 IQCE ENY2 GPATCH2 NCAPG2 EXOC2 EZR ATP8B1 CACNG4 TANC2 GDPD1 CREB3L4 TMEM184A SEZ6L2 SEZ6L KIAA1244 ABCD1 BTBD12 IGSF8 DNALI1 HSD11B2 CRABP2 RAB39B FAM84B SYT9 PROM2 KIF15 PRRG4 MXD3 BNIPL FHDC1 CCDC88C POP…
7	562.726	527	0	9.9999e-06	4.71424e-05	XRN2 BDH2 AXIN2 FAM126A CGNL1 AKAP9 NRBF2 SERINC5 GPRASP2 ZC3HC1 TSHZ3 TEX261 GPT2 EHD3 RUNX1 SOX6 LCA5 KHDRBS3 SP2 CSNK2A2 C1orf50 BACH1 METTL5 RTCD1 MCOLN3 BHLHE40 NOC3L DCDC2 CCDC122 WAPAL CABLES1 ALDH5A1 SH3RF2 FAM53B PTPN22 AKT2 THUMPD1 SUGT1 AFF4 GPRASP1 USP40 FGD4 FHOD3 NUDT6 XPOT TRIL TMEM130 KIAA1841 PPPDE1 YWHAE KLHL2 NDUFB5 ST3GAL6 KLHL24 VGLL4 MEST CEBPG GNAZ LY9 ANKRD13A ATG16L1 RPS6…
8	456.348	362	0	9.9999e-06	4.71424e-05	HMG20B CIB1 RABEP2 B3GAT3 H1FX CCDC124 RNASEH2A TRAPPC6A AMDHD2 ARHGEF16 FAM109B SYTL1 HGS KCTD13 CSNK1G2 SBNO2 NT5C ARRDC1 C9orf86 CLEC11A TARBP2 PPP1R16A TBL3 AIFM3 CDC34 NAT14 SPSB3 LMAN2 NACC1 DUSP23 ZDHHC12 PES1 PRRT3 CHCHD5 ADRBK1 KIFC2 MMP14 MRPS34 RAD9A LRSAM1 DPP3 SHKBP1 ZC3H3 TP53I13 VWA1 FBXW9 C21orf56 LSM7 SUV420H2 PCNXL3 BAD GMPPA ZNF768 SCAND1 RPS6KB2 ISG20 TRPM2 ALKBH6 MAN1B1 SMUG1…
9	900.936	628	0	9.9999e-06	4.71424e-05	GABBR2 ZNF90 ZNF552 RAB11FIP3 H2AFJ ADAM15 ROR2 DBF4B ENPP1 ATP6V0E2 ATG9B CABLES2 STX1A PDK3 CMBL BAIAP2L1 LIN9 SLC45A3 XKRX CDCA7 MTHFD2 DIRAS1 MTBP PAICS SRC KIF24 NEURL SEPT3 ANKLE1 FOXQ1 LOC100271831 CCDC67 HSF2BP SLC7A2 NAT9 RCC2 TCEA3 KAZALD1 DNAH14 C1orf106 SLC22A20 NCS1 LYPD5 FANCG INCENP RANBP17 DNTTIP1 PDSS1 ENOPH1 GRK6 ZNF365 ASPN WDHD1 ETV7 MSI2 MFRP DBF4 SUV39H2 LAS1L HEYL CD8B KIAA…
10	78.1672	81	100000	1	1	GPR124 HNF4G KCNAB1 SH3BP5 EPB41L2 BMX DKK2 AVPR1A WDR73 POMT2 COL15A1 SEPT2 LIMS1 C17orf75 PRDM16 ARHGEF10 GRK5 GIMAP8 ZNF594 ZNF512 KCTD10 RNF125 PTGIS CHDH MAP7D3 GJA5 SVEP1 C20orf203 RNF169 CDKN2B NOTCH2NL MRVI1 PAN2 ACVRL1 PDZRN3 ITGA5 TSEN2 AP3M2 MAP3K3 SHOX2 STX11 TMEM220 DNAJC27 NRP1 WNK3 TSPAN18 DCAF11 PDE1A ITPKB C15orf44 TIMP2 FLRT2 ZXDC MSN TNK1 CD34 MAGEL2 FAM101B FBLN1 RASSF6 FAM168…
11	509.066	511	0	9.9999e-06	4.71424e-05	MICALL1 TFAP2E GNG7 SLC22A11 FAM86B1 ELK1 DSG1 FBXL7 EPN2 AFAP1L1 BNC2 ELF3 SNTB2 EFCAB2 LETMD1 SDPR GNG12 KIAA1377 CCPG1 RALB NAV1 TBC1D12 PCYOX1 ANTXR2 GCOM1 TTLL4 ROBO4 SACS SFRS2 GALNTL2 LAMC1 ARPP19 ADH1A VAMP3 ABLIM1 ESYT3 ADD2 CYBRD1 BCL2L2 TEK CDC42SE2 CORO2B NOX4 TRMT6 GLYAT FSTL1 PRKCD IARS2 GABARAPL1 SHPK ADRA2A SAMD8 PM20D2 ITSN1 MGEA5 GABBR1 SASS6 PKIG SLC35F3 HNMT PEX19 FAM70A PTPRG…
12	57.9067	81	100000	1	1	SYNJ2 OSBP ADI1 ASB12 CAB39 MPP1 ZNF84 TMEM53 CDC14A TMEM126A TMPO PAXIP1 SS18 C2CD3 ATP6V1B1 PHF14 RPGRIP1L CCDC152 MITF ZDHHC23 ZNF195 MN1 C20orf11 IRS1 VPS4B PEPD GRAMD1C POLR3GL HPS3 FEZ2 TASP1 HDAC4 CEBPB TMEM159 AFP TMEM37 PDLIM3 SETD6 ZSCAN22 BAHD1 LOC100133991 HCFC1 YTHDC1 CHD6 TTF1 OBSCN FMN1 PUM2 ZNF701 SPIN4 HIGD2A ZNF107 PAPOLA HDAC1 MAP7D1 DGKE HIVEP3 DIDO1 FAM122B ZZZ3 FAM81A MBTD1 …
13	1.32365	2	100000	1	1	TLL2 hsa-mir-29c
14	284.992	366	18	0.000189998	0.000783742	ZNF576 DDX54 CC2D1A H2AFV CDC42EP1 ANKRD40 USP20 URM1 PNPLA6 CHCHD7 DNAJB4 SGSM3 RNF207 GALNTL1 TADA3 AP3D1 KRT5 DDX6 PTPN18 GP5 NR5A2 C21orf2 TP53I3 TBC1D23 ZMYND11 ZNF500 TMEM59L EXOSC6 VENTX RAB7A PPP6C SPTBN5 ZSCAN5A HEXIM1 NME6 VAC14 XRCC1 ARSA TNKS1BP1 FAM120A SLC27A1 CASP10 CDC27 TESC SERTAD4 TRIM41 PNPLA8 SIN3B GRIPAP1 POLR3H PHC2 CHID1 NISCH DMWD EIF1AX STYX TNIP2 LOC100129534 TRIOBP PLS…
15	56.2012	73	100000	1	1	LAMC2 ACTR1A ACER3 SLC25A16 PNMA2 STIM2 STEAP4 MTHFR IFFO2 DHX33 EID2B PSTPIP2 TRIM16 ACOT1 SV2A RAB27A GTPBP1 MFAP3L BRD8 EDEM1 GNB3 MAGI2 RALA BPHL MYO16 STX7 LRAT TMEM47 PNPLA2 FAM171A1 CALM1 MICAL3 ACOT2 SLC4A4 RIC3 PIGP KDM5A NRG1 SDK1 VKORC1L1 VEPH1 NPHP4 ITM2C MYRIP KRT32 IFT80 SLC33A1 WNT5A ETV5 PSME4 TAF2 FAM169A PRKAR2B PRDX6 CAMKK2 MFI2 POU2F3 NSMCE4A HK2 FNTA DEPDC5 F2RL1 CBFA2T3 CLEC…
16	1.09197	2	100000	1	1	ZGLP1 hsa-mir-320e
17	1.52132	2	100000	1	1	KRT83 hsa-mir-27a
18	13.7435	14	100000	1	1	EPHX2 GPR15 CIRBP STAT5A TCEAL5 YWHAH AASS ANKRD53 ECHDC3 IRAK2 LOC100130987 CDAN1 hsa-mir-33a hsa-mir-33b
19	1.07402	2	100000	1	1	CCDC51 hsa-mir-374b
20	1.70433	2	100000	1	1	CBLN4 hsa-mir-1266
21	3.88539	5	100000	1	1	MORF4L2 RDH10 DIABLO LYPLA1 hsa-mir-29a
22	1.12681	2	100000	1	1	ZNF133 hsa-mir-191
23	123.675	153	100000	1	1	COX7C C11orf45 CAMTA2 PKD1 BCKDHA FYCO1 LRRC2 WAC PLCD3 ID2 HMGCL THRAP3 TMEM168 TRIM26 CASQ2 NPR1 TSPAN2 NDRG1 NDUFS7 CASP2 PINK1 MAP3K14 USP19 GNB4 CES2 MAPK1IP1L FRYL C17orf103 SGCD FAM125B DFFB PDE4A SUPT7L HSP90B1 TAF1B PPT2 ZBTB2 DYRK1B RFK IGDCC4 PDE6D FBXW5 DGKD STAC MIS12 GLUL DTX1 MAGT1 SYNM CD47 CYB5R1 WSCD1 PDLIM4 PPP1R3B THBD ASB14 AGXT2L2 IMPDH2 CXCL16 C12orf61 SCD5 ARAF VMA21 TMEM2…
24	1.21317	2	100000	1	1	PLXNC1 hsa-mir-1304
25	1.62118	2	100000	1	1	C19orf45 hsa-mir-376b
26	1.48585	2	100000	1	1	B3GNT5 hsa-mir-1248
27	1.63306	3	100000	1	1	CHD1L C1orf116 hsa-mir-618
28	1.68818	2	100000	1	1	SNRPE hsa-mir-1247
29	0.996923	2	100000	1	1	TAF5 hsa-mir-548o
30	1.20792	2	100000	1	1	ENTPD3 hsa-mir-3942
31	1.34647	2	100000	1	1	NHLH1 hsa-mir-3651
32	1.19533	2	100000	1	1	DRAM1 hsa-mir-579
33	1.00276	2	100000	1	1	DOLPP1 hsa-mir-30b

## Sheet: COAD
cluster_index	score	size	count	p_value	q_value	node
1	12.4657	8	97699	0.97699	1	ERBB2IP MAF RGS7BP SEMA6C BDH2 CTSO SESTD1 hsa-mir-573
2	23.5706	16	654	0.00654993	0.130999	STAU2 SEMA6D TFDP2 C6orf222 DDC C19orf12 AQP1 ZNF331 TRMT61B TULP4 ACSL5 NEDD4 PC IYD HAAO hsa-mir-31
3	4.28986	3	100000	1	1	CDC14A ATRN hsa-mir-338
4	2.42225	2	100000	1	1	CCR7 hsa-mir-335
5	7.30017	5	100000	1	1	ORAI2 TMEM163 HCLS1 PIK3CD hsa-mir-651
6	20.0608	12	9720	0.097209	0.97209	HOXC8 PRKAG2 TFEC GABARAPL1 LIPA DIRAS2 C3orf59 KIAA1045 ZNF804A TNFSF15 SIDT2 hsa-mir-454
7	4.42386	3	100000	1	1	TMEM201 TOMM40 hsa-mir-331
8	10.5206	7	99961	0.99961	1	CREB3L2 ENTPD7 KIAA0247 HRH1 CD68 RHOBTB2 hsa-mir-135b
9	2.73908	2	100000	1	1	FAM122B hsa-mir-505
10	1.82761	2	100000	1	1	TSHZ3 hsa-mir-18b
11	2.69648	2	100000	1	1	RASGRP2 hsa-mir-421
12	2.35014	2	100000	1	1	HDAC9 hsa-mir-200a
13	2.2945	2	100000	1	1	KAT2B hsa-mir-1304
14	1.97723	2	100000	1	1	C11orf51 hsa-mir-26b
15	1.8315	2	100000	1	1	GIT2 hsa-mir-29a
16	2.48777	2	100000	1	1	RAC2 hsa-mir-148a
17	2.79075	2	100000	1	1	ADORA2A hsa-mir-20a
18	2.92448	2	100000	1	1	C6orf105 hsa-mir-17
19	3.79627	3	100000	1	1	KIAA1467 C18orf1 hsa-mir-215
20	2.49271	2	100000	1	1	TTLL2 hsa-mir-345

## Sheet: ESCA
cluster_index	score	size	count	p_value	q_value	node
1	6.19521	4	100000	1	1	CNTN4 AFF1 GSTM5 hsa-mir-92b
2	2.0324	2	100000	1	1	RUNX1 hsa-mir-625
3	3.78402	3	100000	1	1	C17orf51 DAGLA hsa-mir-1293
4	10.7453	8	100000	1	1	BCAS1 CD2AP ABCC3 BCL2L15 RALGPS1 NFATC3 BCL2L14 hsa-mir-301a
5	7.13013	5	100000	1	1	NRP2 TMEM47 SGCD MACF1 hsa-mir-320a
6	3.52932	3	100000	1	1	ERN1 UBAP2L hsa-mir-130b
7	1.69342	2	100000	1	1	DTNB hsa-mir-181c
8	4.11007	3	100000	1	1	SIGLEC6 HPGDS hsa-mir-939
9	2.03837	2	100000	1	1	TRADD hsa-mir-18a
10	7.32606	6	100000	1	1	KLHL24 ARPC4 ZBTB41 PDGFC SENP7 hsa-mir-149
11	1.81477	2	100000	1	1	DDB1 hsa-mir-185
12	19.7612	14	78653	0.786532	1	FAM190B HECTD2 MBNL1 SYNC ST8SIA1 CEP68 SFRS4 PPM1A KATNAL1 SVIL ATXN3 FAM76A RABGAP1 hsa-mir-618
13	1.57339	2	100000	1	1	C20orf46 hsa-mir-10b
14	1.51736	2	100000	1	1	SLC35A1 hsa-mir-376b
15	22.2931	17	53323	0.533235	1	C9orf4 LRP3 SLC39A9 FYTTD1 CLIP4 NAGPA KLHL13 USP13 RND2 ESR1 SIN3A PWWP2A DYNC1I1 ZNHIT6 hsa-mir-183 hsa-mir-96 hsa-mir-182
16	4.13418	4	100000	1	1	ATP2C1 hsa-mir-148b hsa-mir-429 hsa-mir-200b
17	11.6876	8	100000	1	1	PTGFRN KCND2 DNM1 RPIA SULF1 C11orf48 PAK2 hsa-mir-140
18	2.15488	2	100000	1	1	SNX18 hsa-mir-643
19	24.6085	17	26984	0.269847	1	GPLD1 EIF4ENIF1 NUDT3 KCTD7 SLC4A4 PDCD7 NRF1 RAB14 NAV2 UBL3 GTF2H5 DTX3 MLPH NPAS4 hsa-mir-651 hsa-mir-590 hsa-mir-335
20	8.76354	7	100000	1	1	PLEKHH3 GOLGA1 SPAG9 MAPK1IP1L BCL2L2 TARBP2 hsa-mir-181d
21	3.46495	3	100000	1	1	MFSD6 hsa-mir-380 hsa-mir-410
22	2.37377	2	100000	1	1	PLS3 hsa-mir-3150b
23	28.3361	18	3790	0.0379096	1	CYP4F12 VTI1A PDCD6IP NEK1 PAPD5 SAMD5 SCAMP1 GFM1 CCDC6 MTX3 FAM3D RASAL1 C6orf47 hsa-mir-27a hsa-mir-224 hsa-mir-205 hsa-mir-452 hsa-mir-944
24	6.55263	5	100000	1	1	SFRP2 B3GNT9 C1S MYH9 hsa-mir-552
25	2.19109	2	100000	1	1	MYO9B hsa-mir-3651
26	1.76266	2	100000	1	1	SLC12A8 hsa-mir-29a
27	1.76349	2	100000	1	1	LRP11 hsa-mir-150
28	4.19095	4	100000	1	1	XPNPEP3 ZNF35 IGF1R hsa-mir-592
29	5.59034	5	100000	1	1	SLC6A6 ABHD15 DPYD TUSC1 hsa-mir-31
30	11.066	8	100000	1	1	EPS8L3 FUT4 ANXA4 BPNT1 TSPAN3 hsa-mir-136 hsa-mir-337 hsa-mir-656
31	1.77489	2	100000	1	1	SP100 hsa-mir-589
32	3.85351	3	100000	1	1	GLS NOX4 hsa-mir-1287
33	1.79156	2	100000	1	1	TNIK hsa-mir-2355
34	3.27227	3	100000	1	1	RC3H1 DIDO1 hsa-mir-1305
35	2.04326	2	100000	1	1	PMF1 hsa-mir-214
36	3.56568	3	100000	1	1	ARHGEF37 PDE7A hsa-mir-23a
37	2.0162	2	100000	1	1	GFOD1 hsa-let-7e
38	1.95024	2	100000	1	1	KCNK10 hsa-mir-107
39	2.32079	2	100000	1	1	SLC22A23 hsa-mir-17
40	1.92722	2	100000	1	1	FXYD5 hsa-mir-27b
41	1.58459	2	100000	1	1	NCKIPSD hsa-mir-152
42	2.0313	2	100000	1	1	HNF4A hsa-mir-154

## Sheet: HNSC
cluster_index	score	size	count	p_value	q_value	node
1	18.9973	15	100000	1	1	PTRF FANCA NR2C2AP CAPRIN2 PLEC CDC42EP3 HSPA12A RFTN1 SLC9A5 RNASEH2A APBB2 NID1 TP73 hsa-mir-378 hsa-mir-378c
2	1.69242	2	100000	1	1	PET112L hsa-mir-663
3	58.1516	65	99834	0.99834	1	RAB14 H2AFV MTMR10 VDR N4BP1 GPR78 GOLGA1 DGKA ZNF253 MAGI2 ITPKC TMEM170B MTMR3 BNIPL NPTXR LYRM2 DENND1A C9orf37 ABHD10 PEX19 COX11 EPHA4 CKB ITPKB CDKN2AIPNL RAD1 SLC25A43 TAX1BP3 KIAA0040 SALL2 THRA RBM38 AHNAK ZNF536 C2orf68 KIAA0513 KIAA0913 TMEM184A RPS6KL1 ZNF502 PCSK7 ARMCX3 BTRC OSBPL1A MAPK7 ST14 IVD RAB11FIP3 ANKMY2 SHISA5 ZNF483 PRKCD ZNF187 SUMO3 AATK RASAL2 MOV10 TLN2 FXYD6 PCDHA10…
4	54.8269	56	99976	0.99976	1	ZNF585A RUNX1 SP4 ZNF667 ZNF568 ZNF100 RPP14 FDX1 LYRM7 SH3PXD2B FAM125B CHMP1A ZNF461 EPM2AIP1 EIF4E3 ANKRD13D FAM76A TAPT1 ZNF808 NRL RGAG4 ZNF529 BCR ZNF527 C4orf29 RAB9B HGS GPD1L FRZB RTF1 GAS2L1 C3orf23 HMG20A SLC7A2 NECAB1 DMD MRPS27 PPM1K LIMK2 LIAS NACC1 PLCL2 KIAA0141 SLC35F1 LRRC4 CYB5RL ADCYAP1R1 CYP2U1 RCSD1 PMM2 TMLHE NMNAT1 FBXL19 RNF157 hsa-mir-766 hsa-mir-1976
5	6.15038	6	100000	1	1	SOX21 NBEAL2 RFFL ZDHHC3 ALDH3A1 hsa-mir-937
6	49.0583	58	100000	1	1	ZFHX3 ZNF276 PAK7 CACNB4 PTEN TRAFD1 PIK3AP1 RUFY3 XYLT1 GPR160 GNB4 MAGEF1 HAUS3 ACOX3 CLEC2D TTC30A SCLT1 ZSCAN22 TMEM181 GCNT2 WDSUB1 MFAP3 FCER1A CDC14B EYS NDUFC2 FREM2 NAP1L2 PELI2 DGCR8 DIP2A UBE2D2 CDC23 PWWP2A ZMYM6 MSI2 EPB41L4B MAP1B NACC2 TMEM9B KIAA1549 GLT25D2 ASNSD1 PSME4 CMTM4 ACP1 PDZD2 ZFC3H1 HSD17B4 CLEC16A KLHL23 CAST GFPT1 SLC9A2 MIPOL1 CROT NHLH2 hsa-mir-944
7	7.71347	6	100000	1	1	TSHZ3 GPR180 BASP1 HOXA1 hsa-mir-200b hsa-mir-429
8	4.00246	4	100000	1	1	CHODL GPNMB FSTL4 hsa-mir-607
9	78.5987	81	25498	0.254987	1	C15orf56 ENPP5 SKAP1 ZNF33B RANBP17 LZTFL1 CDADC1 PTPRN2 FAM107B MFSD4 RIC3 YPEL1 ICA1 POC1B REPS2 RCOR1 CCDC28A MAP9 ZNF396 PKP1 KLHL32 ALDH1L1 GAS8 ZNF22 RCHY1 BDKRB2 SMARCA2 ITPRIP FBRS RAB38 PLEKHN1 EID2B CASC2 CLCC1 ASCC2 CBX7 SLC25A38 MGAT4A RNF114 GGA2 HS6ST1 LRRC27 ZNF564 SNUPN ZFP3 ZNF76 RAP2B MCPH1 CARD6 SMYD4 TMEM150C ATP10D FAHD2A PLD5 WDR19 SMPDL3B PATZ1 ZNF48 ACADL GALNT4 CA12 JARID…
10	31.2428	29	100000	1	1	PITX1 ABHD12 SLITRK6 CYP4F12 DNER C18orf25 PHACTR4 TPRG1 ETNK2 HOOK3 CNST RORA RTKN2 SASH1 DIO2 PPP1CB C15orf48 WSB2 CCDC103 CLDND1 ARGLU1 RMND5A GLB1 RSPO1 USP6NL KCTD20 HACE1 CPPED1 hsa-mir-584
11	57.4001	61	99887	0.99887	1	TBC1D13 CARD14 GNAS SLC45A1 PVRL3 DHX37 RAB3A THSD4 TLE4 PPM1L AHI1 CHPT1 SCMH1 SNAP47 MAPK9 C11orf53 TOLLIP FRAS1 GDF9 RGS12 TRIM62 GPN3 XKR4 CDS2 MYEF2 ZNF747 INPP5J NOL6 HRH1 PKDCC PCGF5 IL20RB PDE11A ACTR3B EIF4B NAALADL2 DACH2 CLCA2 PIM1 WDTC1 BAIAP2 MARCKS AIM1 BRPF3 TRIM29 DNAJC12 MAN2A2 KRT5 SEC62 TCEA3 C4orf19 ZNF768 STK24 ARHGDIA NRBP1 GNPTAB SIX4 hsa-mir-15b hsa-mir-196b hsa-mir-205 hs…
12	2.0989	2	100000	1	1	SOCS1 hsa-let-7c
13	205.953	188	0	9.9999e-06	0.000319997	PLXNB2 CYCS XK ZNF853 EGLN1 SRPX2 NLN SOX6 ARCN1 LRP11 RSF1 SBK1 NUDT3 FXR1 USP5 ALDH5A1 RASSF6 LONRF2 ESR1 RCOR3 NDUFB5 SNAP91 C1orf106 SLC25A3 TBC1D4 PTAFR NUMB UBL4A VANGL1 ITIH5 COL19A1 VDAC3 WIPF3 F2RL1 MRPS7 HBS1L PHF10 GPRC5A TMEM52 DUSP18 HS3ST5 YAF2 GCSH TMEM38B IRS1 GLRX5 PRKRA PTCD3 C9orf3 GOT1 MTAP CECR1 CMIP MAP2K7 PCGF6 CUL2 NOS1 SIM2 SLC29A2 POLR2D ATXN7L2 AKAP7 SLPI NNT HTATSF1 FB…
14	11.7451	13	100000	1	1	DOK1 ADAMTS9 SELPLG TSPAN5 SRGN VASH1 PECAM1 CD79B SLC2A5 CCR2 APLNR MAPKAPK2 hsa-mir-2355
15	6.73997	7	100000	1	1	SUCLG2 LPIN1 SLU7 SPRR1B LIFR ZADH2 hsa-mir-155
16	155.172	109	0	9.9999e-06	0.000319997	PSMC3IP C4orf46 WDR76 CCNB1 RRM2 AURKB RAD54L MYO16 SASS6 MCM10 CCDC18 CKS2 GINS1 RAD51 DNMT1 BUB3 CKAP2L GCET2 GINS4 ATAD5 SGOL2 FBXO5 RFC3 FAM72A SKA3 MND1 CD151 PRC1 ATAD2 ZNF695 SKA1 LMNB2 SPC25 BUB1 CENPL FANCB DEPDC1B STMN1 MTBP SAE1 DLL4 PCNA TRAIP BRCA2 GINS3 KIF4A TXNRD1 PPAT DNA2 MCM2 SMC4 CDK1 KIF14 POC1A NEK2 KIF18A TYMS ZWILCH DBF4 ITGB4 CLSPN MYBL2 FAM72D CHEK1 KIF2C CENPE ASF1B BRI…
17	3.61594	5	100000	1	1	SEC23IP YAP1 COG6 BTG1 hsa-mir-1245
18	46.0512	49	100000	1	1	SLC44A2 ULK3 GRINL1A CC2D1A TEAD3 CHIC1 C15orf37 RIMS4 ARHGDIG RUFY1 N4BP3 KBTBD11 FBXO27 SPTBN4 FAM69B LRPAP1 TRIOBP ATP6V0C C1orf229 MTA2 LRP3 NT5C2 RAB5B SNX24 KALRN DUSP15 C17orf80 ZBED1 RAC1 APH1B CYTH1 LDOC1L AP2B1 EPS8L2 C2orf54 AMZ2 MMACHC GRB10 DOK4 REEP2 SRCIN1 SORT1 CHFR hsa-mir-939 hsa-mir-744 hsa-mir-589 hsa-mir-1276 hsa-mir-1307 hsa-mir-3940
19	1.81229	2	100000	1	1	XYLT2 hsa-mir-29c
20	5.73209	5	100000	1	1	CLDN14 ZIC2 ITGAM FERMT1 hsa-mir-23b
21	2.34397	3	100000	1	1	EML1 PPPDE1 hsa-mir-573
22	6.11594	6	100000	1	1	MDFI C6orf141 HES2 MAPK11 C17orf56 hsa-let-7i
23	1.71631	2	100000	1	1	APOL6 hsa-mir-1269
24	1.49127	2	100000	1	1	RHBDL3 hsa-mir-223
25	36.2491	32	100000	1	1	PINK1 KLRG1 CAV3 GRIP2 FILIP1L UNC119 MURC ALDH4A1 UBE3B FAM190B CASQ2 MYOG RNF26 MAPKAPK3 MMAA NACAP1 MYO18A PLA2G4C ALDH7A1 CHRNG FYCO1 PLEKHM2 DVL1 C1orf21 FLNC IGDCC4 ICMT PITPNM2 MITF IKZF4 hsa-mir-612 hsa-mir-3127
26	4.69848	6	100000	1	1	RSL1D1 MRPL10 FMO4 WASL UNC13B hsa-mir-877
27	1.46228	2	100000	1	1	ANKRD13B hsa-mir-1294
28	3.99542	5	100000	1	1	NDUFA1 TGFA NDUFS4 NKIRAS1 hsa-mir-33b
29	1.35095	2	100000	1	1	KIAA1328 hsa-mir-3676
30	2.86605	3	100000	1	1	IL2RB C16orf54 hsa-mir-34b
31	2.86428	3	100000	1	1	NRSN2 SUPT3H hsa-mir-100
32	1.19645	2	100000	1	1	MAGOHB hsa-mir-181c
33	13.2737	12	100000	1	1	MLF1 VAMP1 GANAB PHF21B TMEM104 PDIA3 PTK7 PTGFRN hsa-mir-208b hsa-mir-299 hsa-mir-22 hsa-mir-541
34	2.57122	3	100000	1	1	ZNF280B NUDCD1 hsa-mir-629
35	1.94742	3	100000	1	1	PARP16 ARSK hsa-mir-548s
36	37.0126	40	100000	1	1	PLD2 PPARD LYPD3 CTDP1 CC2D1B DMKN SEMA4B KRT6A SLC17A5 FAM174B SPRR2E DISC1 C8orf40 NAIP SLC37A4 PPP1R9B CLCNKB PTCH1 SLC38A2 SERHL2 ZNF664 ARHGAP24 C1orf115 CDKN1A SARM1 VPS37D SPRR2A VAPB RBMS1 PIM3 TMEM79 OGDHL ZNF14 IL4R ANKAR BEX2 KLHL18 hsa-mir-708 hsa-mir-1228 hsa-mir-3662
37	17.627	19	100000	1	1	HLF EPB41 KREMEN1 ROBO2 EPT1 UBR7 THEMIS CSE1L NCOA1 RPA1 POLA1 C13orf33 DNAJB2 NBN SHMT1 MRPL19 MAFK hsa-mir-320a hsa-mir-1301
38	110.262	125	34	0.000349997	0.00839992	CDKAL1 PPIP5K2 FOXP2 RALGPS1 GPR97 DDHD2 ZNF225 ARID4B OCRL SP1 HMOX2 RPRD2 TBC1D5 FBXO21 FAM13B ZNF652 ICK TPR TBL1X AP1AR FUT10 ASB7 PRPF4B ZNF792 STOX2 UHRF1BP1 FMR1 DBR1 RNF2 CBFA2T2 PHF8 CPSF7 TNKS GTF3C3 ZNF347 APPL1 ZNF24 MCM9 AUTS2 RBBP4 STXBP4 KLK12 SERTAD4 SMARCC1 ZNF621 FAM172A UBXN2A DBT PDSS2 DENND4A ZDHHC23 ZBTB33 RFX7 STAG2 TESK2 SLC30A5 SMAD2 SHROOM3 ACTC1 MBLAC2 UBXN2B DDX46 LIMD…
39	4.33206	5	100000	1	1	CD2 MET LAMA5 NRP2 hsa-mir-34a
40	2.53732	4	100000	1	1	TRIM58 DLL1 C1orf198 hsa-mir-3150b
41	46.9597	39	100000	1	1	IL11 NCS1 DCUN1D5 PVR PYCRL PTMS P4HA3 RBM19 FJX1 YKT6 HSD17B1 GOLGA7B TRMT61A SCG5 RPL36A TMEM81 FOXD3 FBXO45 GNB1L C20orf27 FBLIM1 NCLN GTSE1 ECE2 SERPINH1 DCBLD1 ADAM12 MFAP2 SPOCD1 SH2D5 GDI1 SPNS1 MMP14 BGN FAM89A hsa-mir-150 hsa-mir-543 hsa-mir-134 hsa-mir-382
42	27.5991	34	100000	1	1	TBC1D15 SPRED2 UTP14C EGFL8 AVPR2 FZD3 FAM129A STX4 CLMN HOOK2 TIAF1 TRIM4 SLC46A1 ZNRF1 TMED4 SLC45A3 AGMAT DAP FAM120B NEDD4L SIN3A CPD C9orf169 PRUNE HFE PACSIN2 CENPT SNPH PSMC5 MCL1 EIF2AK1 C5orf22 hsa-mir-106b hsa-mir-185
43	1.68921	2	100000	1	1	CFHR3 hsa-mir-451
44	10.9645	10	100000	1	1	ELFN2 MCM6 TRIM9 BMPR1B TMEM229B ETV5 TMEM92 ODF2L hsa-mir-1266 hsa-mir-874
45	6.51789	8	100000	1	1	KSR1 LIG3 RHBDD1 TTLL12 GSR LBR NIN hsa-mir-222
46	134.932	139	0	9.9999e-06	0.000319997	CNTN2 ACVR2B FAM110C KCNK6 CHCHD7 FAM40A ZNF385A C9orf66 PARD6G CCDC25 DNMT3A ANAPC16 SLC45A4 ATMIN MAPK4 CHRFAM7A SLC6A9 NALCN ZNF684 DSG3 RHBDF2 LMO3 ARRB1 PERP VPS53 NUBPL FAM169A SCAMP5 DHTKD1 ZNF665 ELP2 PROSC PNKD KIAA1143 ADAP2 KCNA1 TXNDC16 CTH RAD17 PIP5K1B DNAJC22 WDR35 SV2B SESN2 MAFB DEPDC4 ASTN1 PPP1R13L ING3 FAM129B PRKCE C2orf67 ZNF512 CNKSR2 RASGEF1C OSGIN2 ASB9 SCCPDH NDEL1 AIM1L…
47	7.37763	9	100000	1	1	TMEM218 SPCS2 RNF40 FEM1C APH1A INTS4 RAB11FIP4 MEN1 hsa-mir-483
48	2.38209	3	100000	1	1	MAGEE1 ARHGEF4 hsa-mir-301b
49	1.51063	2	100000	1	1	PPP2R1B hsa-mir-548k
50	8.3705	10	100000	1	1	MAP3K11 THUMPD1 CECR6 FZR1 B3GAT1 NUDT17 CCDC9 CCNG1 ZNF91 hsa-mir-484
51	22.2435	27	100000	1	1	NSL1 C3orf33 ERO1LB ZSCAN2 TTC28 METTL7A BSN FOSL1 CNR1 C18orf18 PLCB1 MYO1E R3HCC1 SLAIN2 SLC7A1 EXOG FAM122C CYP20A1 CDCP1 ZNF501 CSRNP3 TNFRSF21 RFESD MERTK FAM83G hsa-mir-651 hsa-mir-33a
52	1.57992	2	100000	1	1	ECHDC1 hsa-mir-506
53	5.27014	5	100000	1	1	NLGN4X GALNTL4 SLC6A2 MANBA hsa-mir-23a
54	2.5578	3	100000	1	1	GPR137C TMEM189 hsa-mir-659
55	1.57097	2	100000	1	1	C17orf51 hsa-mir-95
56	12.3149	11	100000	1	1	PTPRK SEMA4F GNA12 IGSF8 IVNS1ABP SLC38A6 PMEPA1 MMP11 hsa-mir-598 hsa-mir-146a hsa-mir-206
57	1.54643	2	100000	1	1	C8orf33 hsa-mir-548q
58	3.57229	3	100000	1	1	TREM1 PGF hsa-mir-217
59	14.4247	14	100000	1	1	MSR1 RNF152 SLA APOE NFAM1 SH2B3 DLEU2 SP100 CD84 TFEC C9orf150 LSG1 hsa-mir-934 hsa-mir-335
60	1.7318	2	100000	1	1	RTN4R hsa-mir-99b
61	2.21914	3	100000	1	1	PDZK1IP1 GRIN3A hsa-mir-3652
62	1.41829	2	100000	1	1	MPRIP hsa-mir-1249
63	1.34361	2	100000	1	1	C16orf55 hsa-mir-370
64	64.7839	72	96150	0.9615	1	PTCHD1 DIS3L SLC25A23 PIGM ZNF282 MPP2 ZSCAN12 RSBN1L SCAI DPY19L4 FAM46B RNH1 NFIB ZBED3 TRIM37 C3orf17 ENG ERLIN2 CTDSPL2 ZNF280D VAC14 CASC3 SQRDL PCBP2 C1orf162 ANGEL2 GMCL1 TRIM24 PHF6 SEPHS1 USP30 SPIN3 NT5DC1 SLC35E4 RNF149 TMEM161B PBX1 ZNF709 DHX40 SLC25A40 ERCC8 IRAK1BP1 CD46 AGAP1 GPSM3 NR1H2 SFXN2 TMEM110 PLSCR3 CEP57 CHRDL2 ARL1 AP1M1 LRP6 CACNA2D2 TTC8 MYBPH RNF166 CPT2 UBE2R2 ATP6V…
65	10.0018	11	100000	1	1	ZNF473 SSPN KIAA1199 HDAC2 PPIF PRDX3 DHX34 IFFO2 ZNF438 hsa-mir-31 hsa-mir-21
66	2.33284	2	100000	1	1	WDR66 hsa-mir-488
67	6.66489	7	100000	1	1	MPP6 C11orf41 SEMA3C ANTXR2 EDIL3 hsa-mir-221 hsa-mir-374b
68	1.5505	2	100000	1	1	CHST10 hsa-mir-760
69	1.42229	2	100000	1	1	LRRFIP1 hsa-mir-616
70	1.51376	2	100000	1	1	ABCG4 hsa-mir-421
71	0.996063	2	100000	1	1	KCTD7 hsa-mir-1295
72	1.10407	2	100000	1	1	LMNA hsa-mir-3615
73	2.72541	3	100000	1	1	CYP26B1 TM4SF19 hsa-mir-660
74	1.38968	2	100000	1	1	HSP90B1 hsa-mir-935
75	4.23598	5	100000	1	1	C1orf201 NPHP4 BAIAP2L1 hsa-mir-29a hsa-mir-2110
76	2.11583	2	100000	1	1	RAB3B hsa-mir-1247
77	2.82232	4	100000	1	1	DDX31 C18orf10 RBM34 hsa-let-7d
78	1.64297	2	100000	1	1	GCC2 hsa-mir-135b
79	37.017	41	100000	1	1	MAN1A1 SLC9A1 CHL1 ARHGEF37 LUC7L2 LCORL ERI1 MXD4 ZC4H2 TRDMT1 CHN2 FURIN SLC22A3 ACTR8 RBMXL1 SLC25A15 SLC31A2 ELL2 NCAPD3 PAM C6orf89 CDC42BPA VAMP7 SPRYD3 RAPGEF3 L2HGDH DDOST EPAS1 DHFR NEK1 ADIPOR2 KIAA0319L PGM2L1 hsa-mir-3170 hsa-mir-505 hsa-mir-577 hsa-mir-20b hsa-mir-363 hsa-mir-197 hsa-mir-106a hsa-mir-642a
80	1.21667	2	100000	1	1	FAM83A hsa-mir-1287
81	1.6451	2	100000	1	1	FAM127B hsa-mir-1293
82	2.17064	2	100000	1	1	PHYHIP hsa-mir-224
83	38.5699	33	100000	1	1	BTNL9 CD44 PRR11 ANLN KCNS1 OPN3 PLXNB3 B3GNT9 SYNGR3 GPAT2 SHCBP1 GALNT10 FBXO2 SLC7A5 TMEM194B TUBAL3 CHPF TUBB PAICS PLD6 hsa-mir-410 hsa-mir-431 hsa-mir-889 hsa-mir-758 hsa-mir-625 hsa-mir-496 hsa-mir-212 hsa-mir-376c hsa-mir-27b hsa-mir-377 hsa-mir-432 hsa-mir-433 hsa-mir-379
84	1.35834	2	100000	1	1	SRGAP2 hsa-mir-10b
85	1.03327	2	100000	1	1	RPP30 hsa-mir-192
86	1.81559	2	100000	1	1	AURKA hsa-mir-154
87	1.31508	2	100000	1	1	CDK6 hsa-mir-32
88	1.46574	2	100000	1	1	GLG1 hsa-mir-3166
89	1.48807	2	100000	1	1	COL24A1 hsa-let-7b
90	1.37508	2	100000	1	1	SERINC2 hsa-mir-148b
91	1.8406	2	100000	1	1	SLC26A2 hsa-mir-545
92	1.29325	2	100000	1	1	GLDN hsa-mir-3680
93	2.22937	2	100000	1	1	SYT1 hsa-mir-133b
94	1.5509	2	100000	1	1	GJA4 hsa-mir-4326
95	1.28092	2	100000	1	1	CXCR4 hsa-mir-494
96	1.96456	2	100000	1	1	ARL5A hsa-mir-1305

## Sheet: KICH
cluster_index	score	size	count	p_value	q_value	node
1	2.25884	2	100000	1	1	CUTC hsa-mir-616
2	1.96589	2	100000	1	1	TMUB2 hsa-mir-193b
3	32.4313	23	94978	0.949781	1	PPP1R3F RSAD1 CDC14A PLK1S1 IFT81 GRIP2 EID2B SMYD5 PRPSAP1 PPIL6 PPT2 TDRKH STEAP2 PAX8 ELMOD3 FAM154B FAHD1 RUNDC1 SKA2 ICA1L PKDREJ hsa-mir-653 hsa-mir-141
4	2.12801	2	100000	1	1	MCF2L hsa-mir-892a
5	2.68927	2	100000	1	1	MAFB hsa-mir-675
6	65.0541	38	11	0.000119999	0.00767992	YAF2 NUDT16 PRDM4 ST3GAL1 SLC25A3 TEX264 TBC1D1 ZFYVE1 KLHL3 ST7 C19orf77 GRB10 ACSS3 SPTBN4 CCDC85C VDR PARVB CA12 CUX1 PRR5 TRIB3 MLPH C9orf140 FAM83A PRLR SLC35F3 INSR BCL2 hsa-mir-940 hsa-mir-1976 hsa-mir-204 hsa-mir-765 hsa-mir-497 hsa-mir-424 hsa-mir-345 hsa-mir-484 hsa-mir-1307 hsa-mir-148b
7	6.12167	4	100000	1	1	IDS FOXO1 DTNA hsa-mir-145
8	17.2059	13	100000	1	1	HOXD10 DOCK11 NFS1 VRK3 PDE4D TMEM180 SEPT8 SLC24A6 PNMA3 PDE4DIP SLC43A3 GGT6 hsa-mir-10a
9	2.34848	2	100000	1	1	DOCK8 hsa-mir-301a
10	12.7157	9	100000	1	1	SHF C11orf95 MNT MET GALNT10 PDHA1 DOHH CAMKK2 hsa-mir-335
11	1.72196	2	100000	1	1	NPC2 hsa-mir-503
12	5.04453	4	100000	1	1	NUP93 TRIM5 PKD2 hsa-mir-183
13	12.564	8	100000	1	1	TSSK6 DNM3 C11orf45 SEMA6D TMTC2 HOXD11 hsa-mir-598 hsa-mir-211
14	4.0047	3	100000	1	1	GLB1L3 LOC158696 hsa-mir-1262
15	2.58688	2	100000	1	1	GLDN hsa-mir-149
16	11.8183	8	100000	1	1	PLEKHA8 NRXN3 DGKZ RNF152 AGPAT6 TNPO2 hsa-mir-203 hsa-mir-1226
17	11.0621	8	100000	1	1	ILDR1 DLG3 SPRY3 E2F3 APLP2 TMPRSS2 SCRN1 hsa-mir-1271
18	44.8866	29	9633	0.096339	1	DCAF17 HECTD2 IER5L TMEM79 TMEM169 PHTF1 CSRNP3 NUDT3 TBCK PRAF2 GK SLC5A6 RNF144B ALDH18A1 DYNC1LI2 KLHL14 CHST6 GPATCH2 DNAJC10 EFHC1 KIAA1841 ORAI2 PFKFB3 C6orf134 CASP10 ASCC1 MORN3 ODF2L hsa-mir-182
19	6.07755	4	100000	1	1	KIF13B GLG1 ARAP1 hsa-mir-1180
20	8.83957	6	100000	1	1	TSPAN8 PREPL ITGB8 PTPN9 WDFY2 hsa-mir-30e
21	38.2562	25	51558	0.515585	1	IL1RAP RASSF4 VASH2 SPATS2L ADAP2 OSBPL6 PNMA2 CLIC4 PPP3R1 SMAD2 METTL8 CDKL2 PDLIM2 MME DAB2 STK19 MBP LOX SORT1 MYEF2 NT5E SH3KBP1 RRAS2 hsa-mir-935 hsa-mir-891a
22	22.6636	18	100000	1	1	CPSF4 ATXN7L1 CARD6 PEG3 ELOVL5 FADD EPB41L4A C1orf95 IQSEC2 ATP1A1 NOL3 DHX30 KIAA1522 XYLB ZDBF2 hsa-mir-891b hsa-mir-589 hsa-mir-766
23	11.6879	8	100000	1	1	WHSC1 ATAD2 TSPAN9 TCL6 DUSP4 hsa-mir-378 hsa-mir-378c hsa-mir-195
24	2.43975	2	100000	1	1	MXRA5 hsa-mir-618
25	2.92777	2	100000	1	1	APCDD1L hsa-mir-34b
26	1.61813	2	100000	1	1	CFL2 hsa-mir-1288
27	5.14966	4	100000	1	1	PPARGC1B ZDHHC3 CDH15 hsa-mir-629
28	1.87585	2	100000	1	1	SIK2 hsa-mir-651
29	3.07643	3	100000	1	1	TMEM194B NPNT hsa-mir-22
30	1.49435	2	100000	1	1	YKT6 hsa-mir-34a
31	5.3234	4	100000	1	1	STIM1 THBS4 DSP hsa-mir-186
32	1.75723	2	100000	1	1	ERBB4 hsa-mir-581
33	3.26915	3	100000	1	1	MARK2 PVR hsa-mir-3934
34	40.3431	25	30500	0.305007	1	GABRG1 FHDC1 OLR1 SPG7 SAMD12 CACNB4 DEPDC1B PTPRJ PLEKHH1 CLEC16A FAM40B TYW1 RHOBTB2 TMPPE ZNF490 SLC9A3R1 PPP1R9A ZNF217 hsa-mir-181c hsa-mir-132 hsa-mir-326 hsa-mir-193a hsa-mir-181d hsa-mir-506 hsa-mir-513c
35	2.2362	2	100000	1	1	PARN hsa-mir-130a
36	1.3816	2	100000	1	1	FAM105B hsa-mir-210
37	4.51421	4	100000	1	1	MEGF8 CHERP hsa-mir-197 hsa-mir-744
38	23.1171	17	100000	1	1	PANX2 PRF1 STX3 SEMA3B STK40 KCTD15 IL32 RTKN TRIM14 MATR3 TTC7A RASA4 RFWD3 MYLK3 PSMD5 hsa-mir-1266 hsa-mir-642a
39	2.1728	2	100000	1	1	C19orf57 hsa-mir-873
40	7.92852	5	100000	1	1	CLSPN CDCA7L AMIGO3 hsa-mir-1251 hsa-mir-708
41	15.157	10	100000	1	1	EEF1E1 ATP1B1 MBNL1 IFT88 OMA1 WDR78 BHLHB9 GABRA2 hsa-mir-592 hsa-mir-375
42	12.4236	9	100000	1	1	LMO4 C9orf3 C1orf115 FAM136A ALDH3B1 CDS2 BIN1 hsa-mir-3653 hsa-mir-874
43	2.10706	2	100000	1	1	ABCG4 hsa-mir-98
44	2.0362	2	100000	1	1	TMEM33 hsa-mir-652
45	30.6678	21	98402	0.98402	1	CYR61 ZFP36L1 FAM57A LEPREL2 ENTPD7 KAT5 RASSF2 DNMT3B AIDA MPZL1 TUBA1A ESYT1 ZSWIM4 SLC30A7 RTKN2 CNPY4 CEACAM21 CNPY3 hsa-mir-222 hsa-mir-96 hsa-mir-221
46	2.76278	2	100000	1	1	DPP10 hsa-mir-192
47	1.75541	2	100000	1	1	ZC3H8 hsa-mir-584
48	14.0797	11	100000	1	1	KIAA0247 MYO5B hsa-mir-130b hsa-mir-495 hsa-mir-199b hsa-mir-323 hsa-mir-541 hsa-mir-432 hsa-mir-223 hsa-mir-21 hsa-mir-214
49	2.26966	2	100000	1	1	PPM1E hsa-mir-429
50	3.80148	3	100000	1	1	KRCC1 ABCA13 hsa-mir-888
51	1.71541	2	100000	1	1	PACSIN1 hsa-mir-31
52	3.5182	3	100000	1	1	RPGRIP1L KDELR1 hsa-mir-185
53	1.86075	2	100000	1	1	C2CD4A hsa-mir-10b
54	3.19389	3	100000	1	1	RTN2 YIF1B hsa-mir-1269
55	2.54426	2	100000	1	1	NAV3 hsa-mir-206
56	1.55145	2	100000	1	1	PDPK1 hsa-mir-3615
57	2.18882	2	100000	1	1	IL17RE hsa-mir-3191
58	2.04001	2	100000	1	1	FYCO1 hsa-mir-30a
59	2.30642	2	100000	1	1	RBPMS2 hsa-mir-23b
60	2.51007	2	100000	1	1	CPT1B hsa-mir-363
61	1.53555	2	100000	1	1	BCL2L2 hsa-mir-1296
62	8.81517	7	100000	1	1	TRIM52 POPDC3 hsa-mir-539 hsa-mir-889 hsa-mir-136 hsa-mir-377 hsa-mir-496
63	2.01967	2	100000	1	1	ECT2 hsa-mir-3074
64	1.96712	2	100000	1	1	RNF157 hsa-mir-137

## Sheet: KIRC
cluster_index	score	size	count	p_value	q_value	node
1	234.973	219	100	0.00100999	0.00631244	ETV5 BNC2 RAI14 NOS3 GLI3 NUDT11 KIF3A ABHD12B FMN2 IQSEC2 SHROOM2 ACOT6 METTL4 UBE2R2 CPNE4 ZNF804A PTPRO KIAA1217 AP1S3 UBE2E2 NAGS CCNDBP1 SASH1 C17orf103 NIPAL3 C9orf140 BACH2 ESRP2 PKN2 ABHD14B GPR158 ARHGAP23 UPP2 TGIF2 ZNF396 SORCS1 GATAD2A CTSC ID2 PLEKHA8 PLRG1 DGKB RSBN1 SOST MME TUBB2A TNFRSF8 BACE1 ANK3 PPP2R5D VPS52 PREPL MFSD8 SLC35E1 PCYT1B PSAT1 SPTBN4 AFF4 RAB21 PDE10A STRA6 PARG…
2	88.2168	91	100000	1	1	SSRP1 SRPX2 PPP1R8 MAT2A RGL1 GREM2 SAMD1 MAP7 OSBPL1A CHDH TRIM62 RPP25 YWHAZ LASP1 TRPC4AP UBE2A AMPD2 TOR1A PTPRB ACOX3 KCNK5 NRSN2 PCNA RAB15 SEMA4G HS6ST1 DLG4 BUB3 DDAH1 GPR116 FUT8 TINAG CNPY4 SLC25A44 FAM129B PABPC5 USP44 ZFAT FER1L5 SYNJ2 C20orf3 PRIM1 FAIM2 STX6 POLA1 ANKH KCNIP3 PLEKHA7 CORO1B PEF1 ELF2 C14orf105 TPM3 L2HGDH VOPP1 TMEM108 TLE1 LSM1 MED28 HOXA9 SIK2 ZNF185 CPZ B4GALT3 H…
3	271.633	294	1	1.99998e-05	0.000142856	ZNF662 TFAP2B KCTD15 MPRIP SUSD3 KIAA0754 DOCK9 TBL1X PTPN14 MBNL2 DNAJC12 TRDMT1 CHRDL1 NUDT21 PUS7L CTTNBP2NL MAGI1 ZC4H2 PPM1K RAB11A ZFYVE16 RUFY2 KLF3 ING3 FAM43A TMEM30A HIAT1 ZC3H12B SLC23A2 ZDHHC2 PTCH1 C5orf42 SUMO3 MAP4K5 ZDHHC17 WWC2 AFMID SETBP1 TIRAP NACC1 HEATR3 SYF2 ACOX1 FAM84A HECTD3 PNRC2 ZNHIT6 PRMT3 AGPAT6 SFXN1 PNPO ZNF561 PDS5B PPM1D PCGF5 MECP2 CXorf38 CREB1 KCTD12 IGSF3 WN…
4	488.289	306	0	9.9999e-06	8.33325e-05	PORCN GOSR2 ARFIP2 DNAJB6 NRK GSG1 GTF2H5 C9orf5 MIPOL1 MINA MMAB COPG2 CH25H COL9A3 HOXB9 NDST3 FAM108C1 B4GALT6 ILF2 C3orf26 TPP2 CADM1 METRNL TEAD2 ANP32A MCART1 NAP1L5 EIF2B3 6-Sep POF1B AGPAT4 KIAA1467 EYA4 SIX4 MKRN2 CNTD1 L1CAM GLO1 RABGEF1 HDAC1 RBM10 PHF8 YWHAE C14orf142 ARL8B SLC9A1 ZNF670 SHISA4 SYT7 ORAI2 TRMT6 USP11 ACOT8 FBXO10 RFT1 SLC39A6 C18orf10 AK1 LDLRAP1 HIF3A SYTL4 RTN4 PRSS…
5	2.09428	3	100000	1	1	IER5L TMEM189 hsa-mir-433
6	3.05551	3	100000	1	1	C1S PLA2G5 hsa-mir-99a
7	287.299	286	0	9.9999e-06	8.33325e-05	CIAO1 CASQ2 ZNF35 TBRG1 COG5 NBEAL2 VEPH1 TMEM164 ZNF235 RFWD3 SYAP1 ZNF274 ERMAP SEC61A2 NLGN4Y KDSR ACAT2 C2CD2L CAPRIN2 HMGCLL1 CNKSR3 BRCC3 PXN TAX1BP1 TYRO3 SOCS6 BTBD7 SUMF1 WDR5B SHCBP1 HS6ST2 HEBP1 CASC2 SMS DUSP9 VPS4B USP24 PDE4DIP MLPH TNFRSF19 HARBI1 SNX7 ARL6IP1 ANO3 STRADA SLC2A12 ALS2CR12 FAM107B EIF2S1 EEF1A1 RAPH1 PURB CDS2 KCNJ10 RP1 TRPS1 LTBP1 ANXA9 MAN2A2 PSEN1 ITSN2 FAM122C …
8	178.085	158	20851	0.208518	1	RTN4IP1 5-Mar KCNIP1 SLC4A2 NPY5R ANKMY2 KLHL30 EPHB1 ENTPD8 PJA1 AKIRIN1 SDCBP GATA2 PPP2R2B L3MBTL4 GTF3C1 ANKRD27 KIAA1908 LIMA1 ADAMTS15 DHH FUBP1 WASF3 SPOCK2 CCDC13 TRIM10 C1orf106 HIF1A FBLIM1 GABARAPL2 GPM6A AP1M1 GSPT1 ESR2 SLC12A8 TSPAN3 NFIC EIF4G3 SLC1A1 GINS3 MBP LRP1B THSD4 SNN ODC1 HIST2H2BE AXIN2 HTATSF1 RUNDC3B PDCD7 FBN2 RAET1G ST3GAL4 MED22 ATXN10 TTPAL DCPS EFR3B ADH1B COL14A1…
9	169.796	164	35922	0.359226	1	SEMA3D B3GNT1 ALG2 SPRED2 EIF4B YPEL2 IL28RA NIN TRPM6 CLCC1 NEK8 ASB1 TTLL9 TMEM105 NUBP1 PRICKLE2 KLHL23 PDIA6 FGD5 BAIAP2L1 C17orf51 C22orf23 ROBO2 SNX9 GDAP2 IQCC INPP4A TXNDC6 ZNF329 C11orf52 IQUB CAPRIN1 FGD1 TOR1AIP2 F13A1 MAP2K6 CDC42EP3 RHBDD2 NPAS3 TMEM60 WNK1 SEMA3B BCCIP TMEM99 PGAP2 SHISA6 FASTKD2 MAP6 KL ADSL ATG10 NFIB HOMER2 ATXN7 GORASP2 PAQR3 ZNF207 DIRAS3 MIA3 USP18 TNFRSF11B T…
10	646.087	477	0	9.9999e-06	8.33325e-05	FGF9 F7 IPO9 GNA14 MRPL34 GLDC EDA GNL1 LGR4 RRAGA C19orf26 CUL5 C21orf33 CLPTM1 FRMPD4 LONRF2 SLC6A17 PRLR CSTF2T TMEM218 HRASLS5 BDH1 GALC NDUFA1 UBE2D4 USH2A PPARA NDST1 DNAJC25 TMOD1 DST SYPL2 IK NHLRC3 WIPF3 SIDT2 STIM2 WDR61 PTPRK SLC16A10 FNIP2 ME3 FOXI2 C7orf41 C4orf32 ATP5G3 GCSH TM4SF1 PTPN21 WASL MAVS RSU1 FKBP7 MTFMT HES1 SPNS2 RPL22 PXMP4 TOLLIP DAG1 C9orf125 EID2B HNRNPA3P1 ZSCAN12 …
11	0.990757	2	100000	1	1	C3orf42 hsa-mir-33a
12	448.145	432	0	9.9999e-06	8.33325e-05	SS18L1 CDC42EP2 CBR1 BAK1 DNAJC5 FBXO9 TAGLN3 PCBP2 ZNF671 MAT1A NUMB PDE1C CCDC93 HIC2 ALX3 DBNL SGIP1 CCDC42B SEMA4F LRRC8E SARS CCDC69 NT5C2 FZD4 PRX GLUL CRKL TMEM17 RFX5 RAB11FIP1 NUB1 ADAMTS6 CLIP2 CNP ZNF776 ADAT1 RAPGEF2 SNX17 SCAI WSB2 C11orf95 MESDC2 SRGAP2 LRPAP1 EIF4EBP2 TLN1 FOXC1 CCS UACA ZSWIM5 SNX1 H2AFJ AVPR1A PHLPP1 ZMYND8 THRAP3 SENP5 PITPNM3 TSNAX RABL5 SGSM1 CAMKK2 TCEB2 GPR3…
13	106.488	97	100000	1	1	USP54 SNX5 HOXB3 DCC DUSP22 ENPP6 SLC48A1 OPHN1 RPRD1B NYNRIN MGAM C8orf44 ABCC6 MTTP PSPC1 DSCR3 SORT1 OCLN BCAM LOC388692 COL4A5 FAM131B ORMDL1 ATP6V1C2 WSCD1 PRKX GAL3ST3 RNF182 ABCC6P2 HUNK ILDR2 SLC44A2 IQCK XYLB SPAG9 RFFL BSN A1CF SRGAP3 PRDM5 GPR125 DNM1L GSTM3 CD24 NPR3 GK5 VDR PRRT1 CCBP2 ELF3 PRPF40B ZFP90 MGP EPHX3 MYH10 WDR1 EHF CCDC71 CMBL GPR110 SMCR7L GABRB3 POLR2C GRIN3A TTC28 TP…
14	99.4156	99	100000	1	1	PDP1 UGT3A1 ZBTB4 IGF2BP1 TDRD3 MED8 SOBP CPN2 PAOX CISD1 HECW1 APP ADH6 CPAMD8 PSD3 PRR13 GALNTL4 ATP6V1B2 MYO18A SERP2 EPHA2 PDF FHAD1 SLC41A3 CAPN3 TMEM63C PECR PBLD NAIF1 ZNF212 ANK2 SPSB2 PATZ1 DPH3 TPD52 SEPHS2 MBNL3 C10orf67 IKBKB RAB3IL1 CDK14 ADD3 DHX15 VAC14 CDYL TPBG SLC7A7 ZFYVE9 ANKS1B ZADH2 DFFA C12orf52 TMEM178 CDKN2AIP SMARCA2 KCNJ16 CALML4 PRPS2 HMOX2 RAB3IP LGALS8 MDM1 BDKRB2 AR…
15	160.577	144	57649	0.576494	1	SLCO3A1 IRX6 DIRC2 KIAA0430 NNAT GRSF1 ZNF445 CDH1 GSTA2 CASC5 PTPLAD1 PHYHIP C6orf57 ZNF611 C6orf132 CEND1 GNG7 SUSD1 PCBP4 CD55 C1orf116 SH3GLB2 MREG OSBPL3 OSBPL2 RXRA NFAT5 DAK EPB41L4B SLC29A2 IWS1 TSTD2 MBTPS1 SIRT2 WDR20 TMEM9B C6orf89 GCOM1 DDX24 PCDH15 BLCAP WWC1 DBN1 VWA5A IL11RA THSD7A PIGM SLC7A14 SYK GAS6 ABCC5 PDZD7 GDE1 FAM102A C11orf63 HIATL1 PTPRJ CALCOCO1 FRY RALGAPB ASL SDC2 FG…
16	48.5288	52	100000	1	1	GALM ZBTB9 AIFM1 PPARG PKNOX1 LRRC28 AHCY SHMT1 PROZ DIO1 CIRH1A GPS1 GCAT AS3MT LDHD FAM38A SMPD1 KCNAB2 METTL1 CRIP2 CRTC3 LHPP FABP3 SARDH RTDR1 RTTN SPRYD4 SLC31A2 RAI2 GGT7 SYT6 PREB C16orf5 KLC1 MTCH2 CEPT1 EPS15L1 ASPSCR1 SDHC EEFSEC SCP2 ZCCHC16 PNPLA3 ARHGEF37 KHK ASS1 SCRN2 TINF2 IRAK4 C17orf28 hsa-mir-34a hsa-mir-149
17	1.45573	2	100000	1	1	RGS12 hsa-mir-676
18	70.6647	57	100000	1	1	CD86 PARP8 NFKBIE FOXD4L1 CRMP1 MXRA8 SLC7A5 XCL1 PTPN6 ARHGEF6 ANO4 SLC25A37 TBXAS1 TGM2 CSTA APOBEC3G EVI2B MAP7D3 NAV1 SCG2 ALOX5AP TPRG1 ANXA4 CORO1C PRSS23 DKFZP686I15217 PRUNE2 P4HA2 RNF145 GPR126 ADAM8 PCDHGC5 PLXDC2 MET NLRC5 AP1G2 CELF2 SERPINB8 CARS C9orf25 CDH6 OAS1 RBM24 HMGXB3 CLEC5A ZMIZ2 KLB SLC41A2 LPPR4 PLEKHG2 hsa-mir-202 hsa-mir-1287 hsa-mir-140 hsa-mir-30d hsa-mir-30e hsa-mir-…
19	82.555	85	100000	1	1	GLT1D1 EPN2 PTS CYP2B6 SUFU AKT2 ZNF292 C22orf28 COBLL1 FAM3B TEX14 ZDHHC15 ZDHHC13 TMEM87A C1orf85 BIN1 ITGA2 XPNPEP2 RARS2 ZBTB1 DLGAP2 GSTK1 CGN PLEK2 CSNK1G1 GTF2A2 PYCRL FGFR1 ZNF761 SFXN2 FTL ERMP1 C6orf154 TMTC2 GALK1 MRPL53 C20orf96 HIGD1A BAG5 SERINC5 ZNRF3 MRPL37 PXMP2 ARL1 MFSD7 SLC35A2 PLEKHG3 MARK3 CCDC90A GLCE CAB39L WHAMM NBEA SLC13A5 MSL1 HEATR2 TRIM5 ADAM10 ICA1 FASTK POLD2 SAV1 …
20	4.05432	4	100000	1	1	HAGHL GAS2L1 USH1C hsa-mir-892b
21	21.8915	25	100000	1	1	OSBPL9 SHROOM4 UBE2N GAB2 TMTC1 KHNYN SLC6A6 TAOK1 AKAP2 WNK3 FAM24B HMBOX1 SMARCC1 PARM1 SPRY3 TMEM110 GIPC1 ZNF250 ZNF711 CCNI PDLIM5 ZSWIM6 hsa-mir-98 hsa-mir-1292 hsa-mir-1301
22	391.051	297	0	9.9999e-06	8.33325e-05	ZNF536 PLOD1 STX11 CMIP ALDH1L2 LPCAT1 FYB PKN3 FAM13A CEBPA ITK ARRB2 TP53I11 STK4 GLDN DCX SNX8 TNN PTPN7 SLITRK2 FAM70A LDHA ATXN2L LUZP2 CRTAM CENPP SLC4A5 FLT4 IL2RA 3-Sep FBXL16 KCTD3 PDGFB TICAM2 C15orf39 JAG1 MLEC ELAVL3 SPOCK3 HMOX1 SOX11 HFE2 POLD4 FGF11 CD248 SEMA3F VTN ZNF382 GPR85 CLRN3 ASTN1 IL22RA1 CCDC137 VCAM1 SMYD4 TUSC1 DPP9 UCK2 BCL11B HKDC1 FAM115C SLC45A2 BID CD37 DDB2 TRIP1…
23	1.3174	2	100000	1	1	MRFAP1L1 hsa-mir-3928
24	1.14577	2	100000	1	1	ART5 hsa-mir-660
25	2.12972	3	100000	1	1	SRPK2 ZNF12 hsa-mir-641
26	2.53055	3	100000	1	1	PKN1 HIST1H1C hsa-mir-195
27	1.37618	2	100000	1	1	LPHN2 hsa-mir-3676
28	NA	2	NA	NA	NA	TTYH3 hsa-mir-3937
29	4.46076	4	100000	1	1	SLC38A1 1-Mar TYMS hsa-mir-888
30	45.3188	39	100000	1	1	GINS4 RHBDF1 PPP1R3B RYR2 BCAT1 PLCH1 ZNF608 GPR174 MAP7D2 SH3PXD2A PARVG GAS7 DLEU2 LAMP3 CTSK CASP4 FAM18A PAPD7 IFFO1 CASP8 CD68 COL6A1 IKBKE ARHGAP9 DDX26B ITGA3 NPHP3 IQGAP3 P4HA3 TNFRSF10B TNK2 SP140L HTR1D UBASH3A hsa-mir-106a hsa-mir-23b hsa-mir-27b hsa-mir-424 hsa-let-7b
31	3.42083	4	100000	1	1	MAF SVOP hsa-mir-137 hsa-mir-887
32	2.30431	3	100000	1	1	LRAT BTG1 hsa-mir-3653
33	372.988	275	0	9.9999e-06	8.33325e-05	DOCK8 CX3CL1 SCGN RCC1 KLF8 CHRNB2 MICAL2 RNF44 PHKA1 KIAA1462 C3orf70 C1orf96 INHBB FAM189A1 SLCO2A1 EDNRA APLNR PLCB4 HS1BP3 SLC2A6 P2RY8 RHOB GRB10 EDNRB ANKRD10 GCNT1 ERBB3 TLL1 CLEC18C ACLY PLEKHF1 STOML1 SH3BP2 CDHR3 MGRN1 CREB5 TAGLN2 ST8SIA4 TMEM176B GRIK3 RAPGEF5 AFAP1L1 SH2B3 ZEB2 FNDC8 NFIX RASL12 PECAM1 CCDC142 PTPRM SV2B MLKL KCNE4 JPH2 SPRED1 NR5A2 SPATA18 ERG POPDC2 TTYH2 ARAP3 FYN…
34	1.14506	2	100000	1	1	CREBZF hsa-mir-3191
35	3.32215	5	100000	1	1	PRUNE ZNF317 PTPRG PRDX6 hsa-mir-1228
36	2.3439	3	100000	1	1	EXD2 RAF1 hsa-mir-2110
37	2.93522	3	100000	1	1	OBSCN ITGA2B hsa-mir-551b
38	7.06783	9	100000	1	1	PRDM10 ZMYM3 TANC2 PRDM15 CELF1 RANBP10 ZNF117 hsa-mir-3687 hsa-mir-618
39	1.35289	2	100000	1	1	PIGV hsa-mir-607
40	1.97586	3	100000	1	1	GUCY1A2 CACNA1C hsa-mir-340
41	3.51759	3	100000	1	1	STAMBPL1 C10orf54 hsa-mir-375
42	2.39882	3	100000	1	1	ZNF638 LIN52 hsa-mir-1296
43	2.41802	3	100000	1	1	IL15RA C9orf167 hsa-mir-32
44	1.50128	2	100000	1	1	ANGPTL2 hsa-mir-26b
45	1.87285	3	100000	1	1	ZNF571 ZNF780B hsa-mir-616
46	2.5108	3	100000	1	1	GALR1 RAB38 hsa-mir-30b
47	2.16571	2	100000	1	1	C5orf38 hsa-mir-937
48	1.07872	2	100000	1	1	MED10 hsa-mir-374a
49	1.52933	2	100000	1	1	FBXW7 hsa-mir-579
50	1.25758	2	100000	1	1	GBP4 hsa-mir-548v
51	1.40264	2	100000	1	1	KIFC2 hsa-mir-132

## Sheet: KIRP
cluster_index	score	size	count	p_value	q_value	node
1	5.00592	7	100000	1	1	FAM122C CAPRIN2 DNM1L MCM8 SLC7A6 NUDT19 hsa-mir-144
2	81.4218	80	100000	1	1	CCNB3 NFATC4 GALM AIFM1 DENND1A GHDC SPATS2 DBN1 ZNF182 RGMB WHSC1 ALDH1L1 PRPF40B RARG ILF3 TCF3 ADAMTS6 PPP1R13B C20orf20 KIAA0284 MTCH2 HACL1 KLC2 DHDH SHMT1 VPS37D CDAN1 RGL1 CUEDC1 CIRH1A DDX28 KIAA0391 SDHC SCP2 NLRP2 CABIN1 BAIAP2L1 SMPD1 ORAOV1 GPR17 TTC38 SLC3A1 DIDO1 SLTM ZNF500 DYNC1LI1 C9orf170 AHI1 UBTF KTN1 ATXN7L3 HPS5 DHRS3 SLC9A3R1 CHD3 GAL3ST3 UPF3A PIK3C2B LAMA5 PYGO2 LPPR2 RAI…
3	4.17345	5	100000	1	1	PTPN14 LEPROTL1 TMCO1 POU2F1 hsa-mir-616
4	152.72	130	2083	0.0208398	0.258413	PSPH TNNI1 RAB11FIP3 PDE10A VLDLR RUFY1 TMEM184B ZNF169 ST6GALNAC2 SNRK CIC FZD6 MAP4K5 C20orf108 SCYL3 KCNK10 TMEM53 ATOX1 DDHD2 FAIM2 PWWP2A NUAK1 RNASEH2B SLC22A12 PRDM16 GNPDA2 PDE1A PDZK1IP1 PHTF1 ANKRD6 MPST FAM81A ANGPTL2 GJC1 NAT8B UBE2QL1 PRKCQ ZNF532 FBXO4 AKAP11 DZIP1 ZNF667 KLHL14 ISOC2 FRMD4A HSP90AA1 IYD CACNA1C ANO8 C11orf45 ZNF25 GPR85 TTBK1 CDKN1C TMX1 SLC43A3 OPHN1 PHB LCA5 NAT8…
5	2.71194	3	100000	1	1	C11orf84 WDR62 hsa-let-7e
6	46.4367	44	100000	1	1	AQP4 SYN2 PSAT1 BTG1 PRLR HNRNPH3 DUSP3 MYO7A SLC34A1 LPHN1 FTL CYTH3 METTL8 TYW1 ARHGEF9 FAM69A LEPR FOXRED2 STRADB GHR ARHGAP28 OSBPL6 GPR137B CALM2 PPARA SPINT2 DPYSL2 ZDHHC14 SLC22A1 PLCXD3 PAPSS1 BRD8 ATP8B4 SHB GCSH YTHDC1 MUM1L1 CYTH2 MAF CNP PSMD11 KLHDC1 hsa-mir-4326 hsa-mir-651
7	1.63318	2	100000	1	1	LRRC8C hsa-mir-1275
8	118.102	104	61117	0.611174	1	EIF5A2 YPEL1 G2E3 PARD6G CACYBP PAX8 AK7 ARHGAP32 PTPRB HOMEZ FLT1 TSGA10 PODXL PRKCD RMND5A RBBP5 SYNE2 ZYG11B CHP2 TPD52L1 DOK7 AIF1L SENP2 CCDC6 LRRC27 EPN2 SIKE1 PI4KB GGCX MAFG IFT80 GNAZ ZFP90 HSPA4 DYX1C1 IQCG TMEM128 ZNF135 CENPN CCDC96 CHRM3 KREMEN1 KLHL28 P2RX6 CACHD1 DPH3 TPST2 APLN ALS2CR8 EXOC8 KCTD21 CD59 POLR1B ST3GAL1 KCTD12 ATMIN UBE4B SCOC NFASC TRIM33 TMEM184A AGFG2 PUM2 SLC22A…
9	5.82666	7	100000	1	1	DDR1 FBXO36 NUDT12 CD47 FOXP1 EGLN1 hsa-mir-592
10	8.56675	7	100000	1	1	KDELC1 ODZ3 FOXH1 AR SULT1C4 MTMR11 hsa-mir-30a
11	12.5221	14	100000	1	1	KLHL12 SMYD3 ASPH HBS1L RAPGEF3 RBBP4 TTC4 MRPS14 HINT3 UCHL5 IRGQ ALDH18A1 IQSEC2 hsa-mir-642a
12	38.3368	34	100000	1	1	CRCP SYP SPRYD4 CRADD SLC6A6 FBXO18 NDST2 C1orf106 UGT2B7 KCTD7 CSTF2T AGTRAP GATSL3 SCAI PHACTR4 KANK2 ZNF488 GPT2 ZNF572 TXNDC16 ABCA11P CCDC149 NIPSNAP3B C9orf3 ZNF132 KCTD15 TTLL11 JRK PADI2 HS1BP3 NDST1 DSEL DDX10 hsa-mir-1266
13	1.52971	2	100000	1	1	MXD4 hsa-mir-1269
14	251.169	192	0	9.9999e-06	0.000309997	DGKZ MKRN1 LTBP3 E2F3 ADRA1B CMBL GREB1 FXR1 ZSCAN18 SFXN2 LITAF CABLES1 TIMM8A RNF6 PRAP1 GRTP1 FBP1 FOXC1 SEMA4G SLC25A10 MTMR4 C6orf208 PRRG1 BVES B4GALNT2 FAM3C SGK494 DNAJB6 SFMBT1 PRRT3 PTGER3 FEZ2 CASC5 GPM6B TUBGCP3 CKAP2 SEPT6 SLC17A5 CCDC111 LRP11 AIG1 TMEM17 C11orf54 BHMT2 RPA2 LPIN1 DMRTC1B PRSS35 ARNT2 TXNDC17 DPP3 FERMT1 HIP1 HSPA2 ANKS4B TNFRSF21 CYS1 GCLM QPRT TSKU AADAT ALDH7A1 C…
15	470.881	215	0	9.9999e-06	0.000309997	C6orf165 CREB5 FAM109A MMP24 CNTN4 GPR172B C6orf174 C12orf75 ITGB8 NUMBL LRRC20 GRM5 RGS13 RIMKLA FOXE1 SH3RF2 TNFSF10 GULP1 ADAMTS9 SKAP2 LAMC1 TTLL9 CCDC108 RPGRIP1L CCDC135 KLF8 SPON1 CDR2 KCNH8 IL17RD TRIM9 EZR PRICKLE1 EPHA7 SBK1 MAP7D3 GPC4 CCDC50 DNALI1 B4GALT5 BIVM LRRK2 CCM2 TMEM140 ZNF250 PLS1 CD68 SEMA6A SACS EFHC1 MACC1 CLDN12 FZD1 CCDC65 PPFIBP1 SCEL NHS SLC6A20 BCL2 HMGB3 OSBPL10 SP…
16	27.678	28	100000	1	1	RELA STK40 SLC31A2 RTTN GPX3 PRR13 TEX261 LIPG CTPS2 CCDC157 WDR65 PBX2 PCBP4 TEX9 C16orf46 S100PBP MTF2 TRIM5 CORO2B ARHGEF10L OPA3 FBXL13 PLA2G1B RAB40B SLC31A1 EPS15L1 hsa-mir-185 hsa-let-7i
17	24.794	26	100000	1	1	BTBD7 AMOTL1 C10orf93 BRD3 CSNK1G1 SVIL ACAT2 ATXN1 ZNF609 KIAA1804 ZBTB8A MYO1D TPR PHIP UBXN10 COL8A1 PPP2CA ATP2B4 MTRF1 PHF14 ARSJ hsa-mir-223 hsa-mir-802 hsa-mir-155 hsa-mir-146a hsa-mir-130b
18	6.94421	6	100000	1	1	CX3CL1 CAMK2B ZNF382 NRXN3 TMC7 hsa-mir-29c
19	62.2128	57	100000	1	1	WDR1 ZFHX3 SIX4 PIK3R3 GLTP TLE4 MTPAP SLC23A2 XPC ZNF445 NRIP1 SRRM1 KSR1 ISM2 HSPA12A ALCAM ACADVL LYPD6 ENO1 TMEM8A EHMT1 DICER1 ZNF710 NFYC PCSK6 NOB1 ERCC6 TMEM177 ZNF44 RALB FAM105A CAPS TMEM45B SPAG7 ZNF518A TMEM27 SPERT C11orf95 ST3GAL4 ATXN3 C10orf12 ARID1B IL1RL1 IRS1 ZNF552 L3MBTL4 IFT57 CHD6 AACS RAB21 PITPNM1 ZNF714 hsa-mir-744 hsa-mir-944 hsa-mir-148b hsa-mir-1307 hsa-mir-34b
20	6.31487	6	100000	1	1	HERC4 PDZD2 LBH PPP1R16B FOXK2 hsa-mir-1288
21	1.34113	2	100000	1	1	ANKRD28 hsa-mir-340
22	81.0728	58	100000	1	1	SLC15A4 JAZF1 RAB6B UCK2 SLC39A11 FMNL2 BUB1B LRRC61 KCNQ2 IGFBP6 MYD88 CD24 EID2B POLD2 USP31 GPX8 FBXL2 DDHD1 VPS25 UGT1A1 PTPLA ANO7 ANKRD29 NRSN2 TMEM169 ABCA3 BRIP1 PYGL RBPMS DTNA FLII GJB2 CCDC113 CLDN23 CRMP1 TMEM104 SLFN13 C1orf229 RASD2 UPK1B ARHGEF10 CHRNB1 ERBB3 MAP1LC3B UNC13A hsa-mir-141 hsa-mir-200a hsa-mir-203 hsa-mir-126 hsa-mir-934 hsa-mir-708 hsa-mir-145 hsa-mir-200c hsa-mir-22…
23	4.08782	4	100000	1	1	KCTD16 EDAR DTYMK hsa-mir-10a
24	141.193	132	8315	0.0831592	0.644484	YBX1 ZNF706 D2HGDH CYB5R4 PAPD5 KCNQ1 ZCCHC14 KIAA1549 CENPO MAPK9 FUNDC1 C15orf39 GPR180 RFC3 FAM20B BCAP29 YY2 PFKFB3 UBL4A CCNDBP1 TRIB2 DNAJC14 MXRA7 DPAGT1 TMEM161B ACSS2 CD55 B4GALT3 MCTS1 CYFIP1 ENOSF1 PRKCB SLC25A36 CD82 YPEL5 NFIB EFR3B UXS1 PDK1 COL4A4 SMOC2 MESDC2 VPS26B UBE2A YIPF3 ACY3 SLC36A4 PPP1R10 MPP7 INSIG2 VEZT GLYAT MR1 CD79B UBE2L6 GSTM3 SEC11C PRR5L SLC6A12 TMEM109 AVPR2 WS…
25	52.0107	37	100000	1	1	DVL2 B3GALT5 CDK2 LEPRE1 CACNB3 C16orf75 ZMYND10 FLOT2 CCDC123 TLE1 MARCKS ANG TMEM176B HES6 TAPBP CCNE1 RCN1 ZYX RCC2 XRCC4 CCND2 HRH1 C14orf73 CENPH MPZL1 C4orf46 NBPF15 IGFBP3 FANK1 OSBPL7 LOC728392 VGLL4 ANXA1 hsa-mir-221 hsa-mir-891a hsa-mir-222 hsa-mir-579
26	2.30642	3	100000	1	1	SAMD4B GEN1 hsa-mir-624
27	84.3101	83	100000	1	1	LRP12 SRP68 ACSL5 RGMA GPN1 THUMPD2 GLUD1 DDX42 DKC1 PPM1L SKA2 BRWD3 PITPNM3 CELSR1 RPAP3 ANP32A WDR45L C6orf170 ARMCX5 ZNF275 HDAC2 SPIN3 C2CD2 GLG1 GATA2 PWWP2B KIAA1024 LYPD5 INPP4B ALG1L KCNK5 EXOSC10 FAM174B ZNRF3 MED13L KIAA1671 ZC3H8 ZC3H7B CBX2 SP100 TARDBP ZNF200 TFDP1 HAPLN1 MAVS USP39 NAA50 ESRP2 FBXL17 TRIM37 CYP2W1 DVL3 ASPHD2 UBE2K CA10 RAPGEF2 CEPT1 APTX SEPT8 WNT7B RBM45 TNRC6C C…
28	28.2949	27	100000	1	1	KCNJ12 UBIAD1 CASP10 NUAK2 TRHDE L3MBTL3 ZSWIM6 FANCC CPVL SNN SLC6A1 PDCD4 NET1 PROM1 ZFP91 BAK1 EFNB2 CTNNBIP1 ARRDC3 NSMAF ANP32E SRPX2 hsa-mir-3677 hsa-mir-2116 hsa-mir-92b hsa-mir-1305 hsa-mir-3682
29	147.959	130	3757	0.0375796	0.388323	IPO9 FUT3 TFAP2B OLFM1 ATPAF2 EHF FGFBP3 DOCK1 GABRE THSD4 SUSD4 ANKS6 DNAJC12 KIF26A DOCK9 USP24 ZBTB2 SORCS2 MLEC LRRC49 ACAD10 RETSAT ALDH1A3 SUMO3 LRFN3 SNX18 KCNN3 GOLM1 TIE1 MPP3 RUFY2 GLB1L2 GK LOC388692 AASS RTN3 ACOX1 ZNF841 PNPO PDS5B ACO2 KLC1 HDAC7 CADM1 AKT2 SF3B3 BRWD1 ABAT ARHGAP29 NOX4 C1orf201 ADARB1 C16orf70 RNF165 CYP4F12 XYLB PRKCI WNK4 UIMC1 YEATS2 SEMA5A SF1 ATXN7L1 ZSCAN20 …
30	14.5358	11	100000	1	1	SNAP91 PADI1 MEGF11 TTC39C DISC1 FBXO41 TP53 JAK3 JPH2 hsa-mir-504 hsa-mir-10b
31	3.21868	3	100000	1	1	ADORA1 CSPG5 hsa-mir-27b
32	143.303	132	6571	0.0657193	0.582086	TWSG1 MAPK4 SLC28A1 FAM163A COQ4 SPAG1 PLXND1 KDM5B ABCC6 PDE4A HOXB5 FOXA3 SYNJ2 ZNF853 ERMP1 PKNOX1 PDXP DCBLD1 ERCC3 FAM169A HOXD9 SYNGAP1 LRRN2 CANT1 FCGRT PPP1R8 ABHD6 XKR6 PCYT2 FAM84A FAAH TM7SF3 NUMB CIDEB TMEM87B B3GNT8 PGM5 TGFBR3 IGSF11 PRTG FBXO31 LHX6 TLE6 TSPAN15 HSPG2 CLIC4 TSPAN14 AMN L1CAM TDRKH DHTKD1 TPCN1 DHODH TMEM123 FAM131B CXorf36 SLC44A1 BBS12 MTHFS SLC39A5 PLXDC1 TCEAL1 …
33	60.6418	65	100000	1	1	PHF20L1 ZDHHC1 ZNF35 RUNDC1 PHACTR2 RTF1 PRPF40A FAM198B NBEA CIR1 PABPC5 CNOT8 FBN1 COL4A1 RBM7 ACSL4 PDLIM5 DCUN1D2 SEC63 SP3 ANKRD44 RBMS1 PIGN PAPOLG MOXD1 FGFR1 KATNAL1 TMEM2 HIAT1 NPAT STXBP5 CBFA2T3 C10orf58 AGFG1 SEPT2 FMNL3 ZNHIT6 RET KIAA1586 ZBTB41 DIAPH2 FGF7 TBC1D9 FAT3 YAF2 SCARB2 SIRT5 SGTB ADAM19 MCF2L EXT2 CFTR ZNF678 FAM118B BMPR2 PCDHAC2 WDR3 KIAA1598 SPRED1 SH3GLB1 SLC26A2 CNT…
34	1.4585	2	100000	1	1	FSTL3 hsa-mir-2110
35	5.95225	4	100000	1	1	GPR126 KIAA1409 SLC16A6 hsa-mir-206
36	7.46313	8	100000	1	1	MPV17L2 ZNF343 ZSCAN22 ZNF174 PIM3 GBAS NUDT10 hsa-mir-935
37	32.6234	28	100000	1	1	ETS1 CORT ATP1B1 GJD3 CCDC28A SUSD1 TNS1 TIAM1 HMG20B TNFAIP8L1 CAMK2G SLC25A26 UBR7 MPV17L OLFML2A CREB3L3 FAM105B GAS6 ITGA8 PPM1H ARL3 FAM102A TPST1 TRIM14 GTPBP5 hsa-mir-210 hsa-mir-135b hsa-mir-1180
38	33.9624	28	100000	1	1	HCFC1R1 SLC37A3 NFKBIL2 POLD4 ATHL1 IQCA1 ZNF320 KIAA1984 ATP13A4 IFT140 FBXO24 NDE1 ELAVL2 HSPB2 ANKRD13B PPIC STAG3L1 CLDN7 C7orf31 ADAMTS13 CABP4 SMYD2 MDGA2 TRIM58 hsa-mir-204 hsa-mir-766 hsa-mir-137 hsa-mir-345
39	90.5433	84	99987	0.99987	1	ENOX1 XK PDHA1 AZIN1 MED22 SPATA2 SLC48A1 MFSD11 PKD2 GPR68 MVK PSD4 OSBPL3 HMGCLL1 RC3H1 SLCO2A1 PDXK C2orf47 NTRK2 EPAS1 ZDHHC5 LMX1B ATP10A PLCH2 USP13 PDIA6 CCDC122 INADL CA12 HSPA13 PLAGL2 ITFG2 CBX4 SPOPL SLC17A4 TICAM2 UGT8 PEBP1 NFIC PPT1 MCOLN1 LRP1B ANKRD13A DNAJC22 DHX33 ANKMY2 KCNJ5 SLC24A6 FAM101A GRB10 KLHDC5 TRIM13 MFSD7 BMF WASL GAS7 BRPF3 CNOT4 BCL9L C6orf192 TM6SF1 CD36 NMNAT3 T…
40	200.622	145	2	2.99997e-05	0.000464995	LRRC56 SLC9A5 CELF5 C18orf54 ENGASE SEC31B FOXP2 RABL2A PBX4 DDX55 TIA1 C6orf115 CKS2 FLJ13197 BEST4 PPIEL C8orf34 RHPN1 HIST2H2AA3 PILRB NSUN6 TAF1C C9orf125 CASP3 ZMAT1 TTLL3 ANKRD36 DERL1 ACE2 SCARA3 ENPP1 ABCA13 WDR60 SUN1 MCTP2 CCR9 ZNF449 ZMIZ2 RNF207 ZBTB12 SCNN1D TSEN2 C9orf68 SYT14 SLC46A3 KLHL17 HS3ST5 NEK8 ACP5 GSS FADD C14orf79 VAT1 KIAA0895L PURG ATAD2 ATAD3B RNF157 WDR52 OLR1 C7orf4…
41	1.65337	2	100000	1	1	ITGB6 hsa-mir-196b
42	9.02178	7	100000	1	1	ST6GAL2 XKR4 EHD2 TRPM8 RYR3 hsa-mir-590 hsa-mir-585
43	1.38031	2	100000	1	1	BCAS4 hsa-mir-197
44	1.50801	2	100000	1	1	MYC hsa-let-7b
45	1.56219	2	100000	1	1	ANKDD1A hsa-mir-607
46	1.31452	2	100000	1	1	KCNJ14 hsa-mir-627
47	7.78846	6	100000	1	1	TMEM43 TK2 DTD1 AHNAK2 CCDC109A hsa-mir-195
48	21.0745	19	100000	1	1	RABEP2 SRRM3 C16orf55 PPP4C VKORC1 FAM110B CPLX1 NUBP2 ALDH3B1 DHX37 CD63 C20orf96 MRPL28 C16orf7 RDH13 hsa-mir-328 hsa-mir-765 hsa-mir-30d hsa-mir-1468
49	198.917	144	2	2.99997e-05	0.000464995	TRIB3 SLC7A4 CTSC ENTPD2 CABP7 PTPRD SFXN3 PPP1R13L E2F7 CDK5R1 AP1G2 ATP10B CUX1 RUNDC3B HOXC8 CDCA4 AMACR DUOX1 C19orf48 IGF2BP2 TRIM15 C19orf10 ANGPTL4 RAD51 NOTCH2 ADCK5 NEFL MYL3 GINS4 MLPH SRC FBXO32 CCNF LRP8 SPTLC3 RAPGEFL1 CDHR3 RAD54B GPR143 PRCD MCM2 MASP1 SLCO4C1 RTDR1 LRFN5 TMEM171 ZNF385A PDCD5 PKM2 TMEM79 RASSF4 MURC INF2 KIF2C TBX6 ZNF519 JAKMIP3 PLK1 SULF2 NME4 HN1 SOX8 HAUS6 GAL…
50	1.15027	2	100000	1	1	PALM2 hsa-mir-545
51	1.82989	2	100000	1	1	KLHL26 hsa-mir-3170
52	1.50722	2	100000	1	1	TAX1BP3 hsa-mir-449a
53	2.98397	3	100000	1	1	RDH5 PLCB4 hsa-mir-676
54	4.12015	4	100000	1	1	TRIT1 LMO1 DNASE1L2 hsa-mir-937
55	1.29034	2	100000	1	1	RHBDD2 hsa-mir-3940
56	2.01646	3	100000	1	1	LGALS8 PSMD12 hsa-mir-425
57	1.70166	2	100000	1	1	SEPT3 hsa-mir-23b
58	1.27847	2	100000	1	1	SLITRK2 hsa-mir-372
59	1.5886	2	100000	1	1	ZIC2 hsa-mir-30e
60	1.69379	2	100000	1	1	NAMPT hsa-mir-605
61	1.76138	2	100000	1	1	FAM178A hsa-mir-3922
62	3.72592	3	100000	1	1	EGLN3 hsa-mir-33b hsa-mir-489

## Sheet: LIHC
cluster_index	score	size	count	p_value	q_value	node
1	11.8122	10	100000	1	1	THOC4 DDAH2 MAGED4 MAGED4B DCTN2 DRAM1 SNRPC GNB1L C1orf113 hsa-mir-497
2	14.0344	13	100000	1	1	P2RX4 ZNF286B BMF SYNM PRPF3 CHST10 MTMR2 ZNF431 NAP1L1 PRR3 RIT1 UCP3 hsa-mir-29a
3	29.6596	33	99758	0.99758	1	MAN2B1 LY9 UBASH3B SELPLG SIT1 TSPAN32 ARHGAP30 DMGDH ACAD11 ZNF831 GPSM3 AAGAB PRKCQ ARHGDIB CD3E GPR55 ZFAND1 FGD3 PTPN22 GREM2 SLCO3A1 SALL1 FERMT3 SLC16A1 GMIP MARVELD1 MOSC2 EHBP1L1 CSF2RA TRAFD1 ARHGEF10 BCL11B hsa-mir-34a
4	2.97629	4	100000	1	1	SCAP BTG1 PNPLA6 hsa-mir-130b
5	10.4615	9	100000	1	1	COL4A1 NETO2 THBS2 MOSPD1 VCAN GLS DCDC2 N4BP3 hsa-mir-203
6	4.69839	5	100000	1	1	XPR1 C7orf49 CENPL hsa-mir-548v hsa-mir-2355
7	1.32824	2	100000	1	1	CRKL hsa-mir-3174
8	5.05729	5	100000	1	1	PECAM1 SIX5 EMCN ADCY4 hsa-mir-22
9	2.82235	3	100000	1	1	UGGT1 ATP6V1C1 hsa-let-7b
10	6.72655	7	100000	1	1	FTSJD2 TRIM5 FKBP4 DHX58 UGT1A1 TIMM17A hsa-mir-183
11	2.51704	3	100000	1	1	IRAK1 AGBL5 hsa-mir-590
12	21.2344	23	100000	1	1	LMBR1 ESAM ENG FBLN5 LRRC32 AHCYL1 RHOJ PDZD4 VAMP7 TMEM64 MYO1C TAGLN DCN PRELP CPXM2 TSPAN18 TCF7L1 PODN B2M MANEA hsa-mir-204 hsa-mir-942 hsa-mir-454
13	25.7478	28	100000	1	1	PQLC3 IL1RAP MAPK14 IFIT5 EIF4E3 OBFC1 SDC2 C4orf33 TRIM62 SP100 CD40 SULT1E1 EIF1AX ZNF25 SLC17A4 TMCO4 C8orf42 WDR47 GPRC5B PRDM2 AGTPBP1 SVEP1 COL4A4 TREX1 HDX hsa-mir-221 hsa-mir-222 hsa-mir-3684
14	2.98347	3	100000	1	1	PIGU PIGZ hsa-mir-758
15	3.28378	3	100000	1	1	MTF2 hsa-mir-517a hsa-mir-517b
16	5.70948	6	100000	1	1	RPL35A GPAA1 CPSF1 C19orf46 CDK4 hsa-mir-98
17	77.0688	61	0	9.9999e-06	0.00113999	TANC2 LSM4 FHOD1 DLG3 PRDM15 COX19 CACNA1C PIK3R3 KIF3A DMKN SHROOM4 SCRN1 JAG2 AFAP1 MRVI1 LZTS1 RGL2 SGSM2 PDGFRB ATP1A3 OBSCN FAM188B SETD4 CACNB3 SLC45A4 GBAS RAP1GAP2 SSBP2 MFSD6 ZNF514 ARNT2 SYNGR3 PIK3IP1 FBN1 SEPT8 ACVRL1 PODXL MLLT3 PTGFR BMP8A ZNF337 SRGAP1 PCNXL2 CLIP4 LPAR2 CXorf36 RAPGEF3 PFKP MFSD10 COL3A1 CD58 WDR91 THBS3 ENTPD1 CD34 DGKQ hsa-mir-151 hsa-mir-186 hsa-mir-140 hsa-mir…
18	12.9676	11	100000	1	1	CEP152 NUP205 ZIK1 ZNF468 CCDC88A ZNF706 ARHGAP11A GINS3 ZNF681 MAD2L1 hsa-mir-651
19	2.26449	3	100000	1	1	LDLRAP1 TBC1D10A hsa-mir-765
20	41.5883	44	24990	0.249908	1	LOC100130581 HMGCL ADRA1B DPH3 MPZL2 CYB5D2 C16orf58 ST6GALNAC6 SMCHD1 ETNK1 STXBP5 GTF2IRD2 PRKCI LRTOMT ABI2 ALDH18A1 RPS6KA3 XPO4 SYNCRIP CRK UBXN2A NRAS SYNJ2 DNAJC22 AKR7A2 UBE2J1 SUSD1 OAF ABHD13 GPC6 TRIM41 JDP2 BTN2A1 BTBD3 RALGAPB PDCL EXOC6 IVD WASF3 SLC17A5 hsa-mir-17 hsa-mir-20a hsa-mir-210 hsa-mir-93
21	2.40503	3	100000	1	1	ATF7IP SNRK hsa-mir-301b
22	1.38461	2	100000	1	1	RRP15 hsa-mir-612
23	3.43617	4	100000	1	1	CMPK2 PARP9 RABGEF1 hsa-mir-1292
24	4.0346	4	100000	1	1	PAQR8 SLC7A6 LPCAT2 hsa-mir-766
25	20.0048	24	100000	1	1	OSBP ARL3 ZDHHC12 FTO AP1G1 IMPAD1 TMEM223 AMFR SEL1L RPL35 CCBP2 APLNR AKAP2 RNF7 MYO5B FNIP1 RNASEH2C CPEB4 RPS23 CNOT6L C20orf11 CYLD C18orf21 hsa-mir-940
26	11.1251	10	100000	1	1	ATOX1 TTC27 TNFRSF19 UCKL1 MTMR11 FTSJ3 TTC9 PLK1S1 hsa-mir-214 hsa-mir-625
27	1.66663	2	100000	1	1	ZNF652 hsa-mir-2114
28	4.64499	5	100000	1	1	TIMM50 ZSCAN2 ARPC1A MEGF8 hsa-mir-411
29	2.3316	3	100000	1	1	SGK494 SOBP hsa-mir-641
30	20.7788	22	100000	1	1	ZNF35 MID2 WDR72 KIAA1804 HS2ST1 ZFPM2 AIM1 PFN2 LILRB5 GIMAP2 LAMP2 INTS10 RGS14 NFASC PCDHGA12 C7 STK3 GMPR hsa-mir-21 hsa-mir-939 hsa-mir-92b hsa-mir-301a
31	1.83398	3	100000	1	1	FRY SLC2A4RG hsa-mir-656
32	1.75765	2	100000	1	1	MEST hsa-mir-181d
33	1.37863	2	100000	1	1	C10orf76 hsa-mir-483
34	35.8103	38	80134	0.801342	1	STK10 SFMBT2 SIRPB2 TCF4 HCLS1 TNFSF8 MAP9 GAS1 PRRG4 RCSD1 BECN1 RILPL2 P2RY13 KCTD11 ANTXR1 GIMAP6 ADCY3 ADAMTS2 ABT1 TNFSF13 POU6F1 PPP1R16B PLEKHG1 KALRN TMOD2 PIK3CD CELF2 NMUR1 KLRD1 TMEM231 GPR68 GIMAP1 SIDT1 KLHL6 hsa-mir-589 hsa-mir-452 hsa-mir-30d hsa-mir-224
35	1.38857	2	100000	1	1	TBCC hsa-mir-374b
36	1.86604	2	100000	1	1	CNTNAP1 hsa-mir-505
37	1.7085	2	100000	1	1	LPPR2 hsa-mir-200a
38	1.42177	2	100000	1	1	SRPK1 hsa-mir-618
39	2.0602	2	100000	1	1	ITGA6 hsa-mir-1468
40	1.17305	2	100000	1	1	TIGD6 hsa-mir-503
41	1.81722	2	100000	1	1	ZNF207 hsa-mir-216a
42	1.76862	2	100000	1	1	H2AFY2 hsa-mir-4286
43	15.6682	16	100000	1	1	UGT1A9 ABCB4 MR1 BSDC1 PKNOX1 GBP4 XAF1 NUB1 PGAM1 TUBD1 SCO1 FAS TBC1D24 hsa-mir-141 hsa-mir-200c hsa-mir-1307
44	1.7946	2	100000	1	1	MAPT hsa-mir-1291
45	1.3819	2	100000	1	1	FBXO36 hsa-mir-937
46	2.85098	3	100000	1	1	LEPRE1 SPATS2 hsa-mir-215
47	42.4698	41	20198	0.201988	1	CYP2B6 MMGT1 EIF4B STBD1 GNG12 ZAK MDFIC AKT2 PGGT1B LARGE IPO5 AHSG TEX261 ZNF772 SNX18 IL18R1 CTNNBIP1 ISOC1 ARIH2 B3GNT1 AFF4 HTT ATG4A TGFBR3 EIF4EBP2 SLAIN2 PGAP2 ZNF516 DLC1 RBM14 EIF2C1 LRRFIP1 PLXNB1 hsa-mir-421 hsa-mir-539 hsa-mir-1180 hsa-mir-889 hsa-mir-493 hsa-mir-323 hsa-mir-382 hsa-mir-655
48	1.85939	3	100000	1	1	SSX2IP hsa-mir-584 hsa-mir-579
49	13.7408	18	100000	1	1	NCBP1 TRIM33 DNASE2 CNRIP1 BMX TMEM170B FRS2 CAND1 GRHL1 C14orf28 CASD1 TXLNA WASL UBE2K SRPK2 VAMP2 hsa-mir-25 hsa-mir-3074
50	3.97671	4	100000	1	1	TMEM47 PDGFC FAM122A hsa-mir-1276
51	12.563	14	100000	1	1	SENP5 RPAP2 IPO7 ROD1 MAP3K7 DSEL KIAA1143 AGPS USP16 ESF1 hsa-mir-526b hsa-mir-642a hsa-mir-518e hsa-mir-520b
52	1.45749	2	100000	1	1	THAP11 hsa-mir-31
53	7.95215	7	100000	1	1	DTNA SMYD2 IGF2 PDZK1IP1 DBNDD1 hsa-mir-122 hsa-mir-193b
54	1.889	2	100000	1	1	CRISPLD2 hsa-mir-3680
55	2.67124	3	100000	1	1	UNC119 OSBP2 hsa-mir-1296
56	1.7235	2	100000	1	1	RASGRF1 hsa-mir-132
57	3.37775	3	100000	1	1	PCSK1N GPR143 hsa-mir-378
58	2.66318	3	100000	1	1	NAV1 TTYH2 hsa-mir-191
59	8.53055	8	100000	1	1	ZFP14 LOC253039 TNFSF4 BCORL1 ZKSCAN4 ZNF318 ZKSCAN3 hsa-mir-548q
60	1.95344	2	100000	1	1	FABP4 hsa-mir-30e
61	1.24835	2	100000	1	1	RAPGEFL1 hsa-mir-381
62	2.79661	3	100000	1	1	FAM71D SUV39H1 hsa-mir-1277
63	8.39182	7	100000	1	1	CDT1 UXS1 TIAM2 TCF19 WNT4 REEP4 hsa-mir-100
64	1.71273	2	100000	1	1	LSR hsa-mir-4326
65	1.80448	3	100000	1	1	RNGTT ARL2BP hsa-mir-154
66	1.22926	2	100000	1	1	KIAA0141 hsa-mir-338
67	1.56162	2	100000	1	1	KIAA0247 hsa-mir-3662
68	1.35072	2	100000	1	1	TMEM88 hsa-mir-629
69	34.3989	39	90204	0.902041	1	ADCY7 TM6SF1 CYTH4 SLA F8 DOK1 CALHM2 GM2A HCK PRMT2 PRKX GRB2 SLC25A36 TFEC SIGLEC10 CCR5 UCP2 PPP3CB CERKL LIMD2 CD97 PPM1M ITGAX PTPN6 AMPD3 COTL1 SCML4 ATG7 ARAP3 IFNGR2 PDE6G FAM105A GPR132 VOPP1 DOCK10 VPS37A hsa-mir-217 hsa-mir-664 hsa-mir-216b
70	2.20123	3	100000	1	1	DEK SMAD4 hsa-mir-643
71	19.6035	24	100000	1	1	FEM1C EIF2AK4 CALD1 CAV2 GATA6 DNAJC27 STAM2 FOXJ2 PRKCZ ADAL IDS PPP1CB BET1L MTCH1 LATS2 CAMKK2 MFSD1 TRIM4 ALG13 CAST hsa-mir-380 hsa-mir-496 hsa-mir-410 hsa-mir-370
72	1.51394	2	100000	1	1	GUCY1A2 hsa-mir-551b
73	2.18643	3	100000	1	1	STRN4 CAPN10 hsa-mir-340
74	1.57804	2	100000	1	1	ZNF544 hsa-mir-23b
75	1.41599	2	100000	1	1	CYP46A1 hsa-mir-202
76	1.76324	2	100000	1	1	SRGAP2 hsa-mir-1275
77	1.26775	2	100000	1	1	SIN3A hsa-mir-20b
78	1.28159	2	100000	1	1	SOX13 hsa-mir-548e
79	1.35407	2	100000	1	1	REXO4 hsa-mir-744
80	2.15395	2	100000	1	1	BSN hsa-mir-621
81	6.13849	8	100000	1	1	TBL1XR1 ZNF37A ESCO1 PPWD1 TAF9B KPNB1 C11orf57 hsa-mir-522
82	2.09032	3	100000	1	1	STAT6 CBX7 hsa-mir-541
83	26.1612	28	99999	0.99999	1	DNAJC16 TAB3 TMEM135 SAR1A DNM1L TMEM41B MAPK6 TMED2 SPATS2L MEGF9 MYOM2 LPHN2 UCHL5 ARL1 KCNK6 SERPINC1 GRHPR SMAP1 MIB1 SLC2A13 SYAP1 PHKG2 PHACTR4 hsa-mir-500a hsa-mir-660 hsa-mir-19a hsa-mir-518f hsa-mir-518c
84	1.69334	2	100000	1	1	ECSCR hsa-mir-627
85	2.28231	2	100000	1	1	IGF1 hsa-mir-34b
86	3.24951	3	100000	1	1	C6orf154 ANKS6 hsa-mir-27b
87	1.65115	2	100000	1	1	CDCA4 hsa-mir-2276
88	1.71196	2	100000	1	1	CDK5RAP3 hsa-mir-145
89	2.6951	3	100000	1	1	MIF4GD hsa-mir-15a hsa-mir-130a
90	7.90635	9	100000	1	1	ITPKB CD69 EPHA4 CYP2U1 TNRC6A KLHL24 ZNFX1 hsa-mir-106b hsa-mir-1229
91	1.45893	2	100000	1	1	HEYL hsa-mir-185
92	20.4031	20	100000	1	1	SEPHS1 TRANK1 TRIM38 ARL15 ALDH1A1 HN1L C6orf72 FAM40A TAPBP SLC2A12 BST2 ANKFY1 BTN3A3 LGSN APOL6 hsa-mir-182 hsa-mir-1301 hsa-mir-1266 hsa-mir-96 hsa-mir-877
93	2.5371	3	100000	1	1	RNPEP VMA21 hsa-mir-1254
94	1.46785	2	100000	1	1	ITGA5 hsa-mir-32
95	1.51325	2	100000	1	1	ARID5A hsa-mir-760
96	2.64587	3	100000	1	1	THEM4 PIF1 hsa-mir-2116
97	2.74308	3	100000	1	1	FKBP11 ARHGAP39 hsa-mir-3188
98	1.20216	2	100000	1	1	RRAGD hsa-mir-3190
99	2.67444	3	100000	1	1	ZNF48 LIG1 hsa-mir-345
100	1.36341	2	100000	1	1	APBB3 hsa-let-7i
101	3.15384	3	100000	1	1	PLCB1 STXBP4 hsa-let-7c
102	8.6059	8	100000	1	1	RPL8 STXBP6 KPTN NCAPH2 ZNF526 RPS20 hsa-mir-148b hsa-mir-99a
103	1.45002	2	100000	1	1	NAT9 hsa-mir-1228
104	1.76528	2	100000	1	1	KIAA1586 hsa-mir-424
105	1.73635	2	100000	1	1	INTS7 hsa-mir-3653
106	1.2086	2	100000	1	1	TNPO2 hsa-mir-149
107	2.45764	3	100000	1	1	TRIM66 ING5 hsa-mir-192
108	1.26082	2	100000	1	1	NFE2L1 hsa-mir-3922
109	1.63177	2	100000	1	1	HSP90AA1 hsa-mir-1911
110	1.31162	2	100000	1	1	RCCD1 hsa-mir-1284
111	1.121	2	100000	1	1	CD59 hsa-mir-543
112	1.48585	2	100000	1	1	FANCA hsa-mir-1287
113	22.7004	18	100000	1	1	ETV4 MTL5 NKD1 COG2 ADRBK2 FAM169A ELFN2 ZNF563 PRR5L ATP10A MNS1 hsa-mir-1976 hsa-mir-23a hsa-mir-148a hsa-mir-199b hsa-mir-3615 hsa-mir-200b hsa-mir-181c
114	15.7716	15	100000	1	1	BTNL9 E2F1 ZWINT SOX12 THAP8 GPATCH1 TYMS SEC14L5 hsa-mir-376c hsa-mir-197 hsa-mir-377 hsa-mir-379 hsa-mir-337 hsa-mir-495 hsa-mir-376b

## Sheet: LUAD
cluster_index	score	size	count	p_value	q_value	node
1	423.159	348	0	9.9999e-06	2.99997e-05	DLG1 KPNA3 BTBD1 IMPAD1 JPH1 PTPRT PECI AEBP2 KIAA1958 ARFRP1 RTF1 KIF5B YAP1 GANC PAWR PI4K2B CTDSPL SEC63 ACPL2 ATF1 ALDH1A1 TRPM7 FEZ2 SCAI JMY STT3B HS2ST1 FAM46B DCLK2 PDE4DIP ATXN10 RSF1 TWSG1 RBM20 TBCEL ANKRD46 PHIP TRIM58 NELL2 MPP5 PBRM1 APBB2 ERI1 RAPGEF2 NFATC3 CADM1 MED21 EPB41L5 CSRNP3 DLAT C22orf23 RICTOR MSH3 EFHA1 PGAP1 FAM73A MPRIP WDR55 TAX1BP1 RHBDD2 ZNF620 METRNL BMPR1A RBBP9…
2	650.745	634	0	9.9999e-06	2.99997e-05	FAM20B FKBP9 SH2B3 LARP1B P2RX1 ANKS1A FBXO31 EXD2 WBP2 NARS2 MAN2B2 RUNX3 MAP3K14 LPPR4 CBFA2T2 ZNF451 BTK SKA2 TTC12 TCF7 CEP63 NAA30 DHX40 DPY19L4 FLYWCH1 GYPC C6orf47 DOCK8 GABRB2 SUB1 POC1B PRPF38A DEK PRKRA MAN1C1 IQSEC2 REST ZNF319 PTPRJ ACAP1 KIAA0831 EFS RPP38 DPYSL3 B3GNT2 RCSD1 CD37 POLR3F STUB1 HAUS6 PAIP2B SIRPB2 SIKE1 XCR1 ELMOD2 TMX1 IP6K2 TPP1 CXorf21 TYROBP UBE2H ZNF77 GFRA2 TNFR…
3	90.7704	114	100000	1	1	RPAIN PPP3R1 GNPAT UPF2 ARGLU1 N6AMT2 PPP3CB TAF8 VPS13A INTS10 EPB41L1 RABL3 ENPP6 SORBS2 CPSF2 CLASP2 ZFAND3 AGAP2 SKP1 AHI1 RPS4Y1 COL4A1 POLI SLTM NUDT13 CPEB3 MARVELD1 RAB3IL1 BACE1 PEPD UTY SMAD4 PIGS QTRTD1 NLGN4Y PLB1 EDN1 RHOA MOXD1 YIPF6 ABCC1 MMP2 SETD2 SMAD2 MUL1 GDPD5 GALNS TNFRSF10D C11orf95 CDS1 DOCK11 RAB3GAP2 ACAT1 SF3B1 HHEX ARL5B IDI1 PLA2G12A C18orf32 XPA TXLNA ZNF25 BID CDR2 …
4	79.4572	96	100000	1	1	GPR113 CACNA2D2 IFITM2 C17orf80 CUL4B PLCE1 MCOLN3 TSPAN7 PIGX ELOVL5 PGRMC1 C2CD2 RTN3 DUSP1 RABGEF1 PTPLB STYX SLC24A1 GLB1 KIAA1715 JARID2 C3orf17 ZNF516 ZCWPW1 ZNF558 FADS1 KIAA0664 TRAF6 NRIP1 SLC12A6 ATRN ZDHHC20 SLC5A1 SURF6 LARP4 THOC2 ALDH1A2 PLD1 LARGE PIGN AFF2 MBNL3 METTL8 LPP SLC25A36 CHM EXOC1 MCF2L2 VMA21 MYO6 FBXL14 FPGS ITPKB ANKIB1 SCD SLC25A3 ADAM17 PIM3 HRASLS5 FBXO18 NCOA7 EE…
5	673.769	666	0	9.9999e-06	2.99997e-05	ZNF506 FOXK1 COL4A3BP FAS BFAR NKIRAS1 BEX4 MRPS36 FUS UHRF1BP1 YY1 BAIAP2 PPP3CA PRPF4 RNF180 C4orf41 ZNF493 REXO4 TMOD1 ARID1A CA5B MRPS2 CHMP1A ZNF546 CLIC5 ANKRA2 NRBP1 FAM70A LRRK2 PECAM1 PROCR DOT1L IFIT5 DPYSL2 FBXL17 RFFL MPHOSPH8 FCHO2 PARP11 DTWD2 C11orf74 PSME3 TBCB WDR78 ALG2 PIGT ORAOV1 NPY5R PARK2 GNB1L TLR5 ZMYM6 AGGF1 STXBP5 ZNF83 DNAJC14 N4BP2L1 GIGYF2 KRBA1 THTPA OPA3 SOCS5 MEPC…
6	406.403	446	3	3.99996e-05	0.000104999	MKL1 CAPZB GGA2 PSD4 MFGE8 KTN1 MDGA1 GIMAP1 NALCN ANK3 SRFBP1 OTUB1 SYDE1 TAP2 DEXI DAPK3 C15orf39 C10orf116 CXXC1 MAST3 DHX15 ITGBL1 MAFK DGCR14 PPM1D ZNF385A TMEM184B H6PD NFKBIL1 LMO4 SNUPN DMRTA1 OLFML1 PLK2 PWWP2B IMP3 PROSC PLEC RORC ZNF547 MAD2L1BP KLHL21 BOK HAUS3 FBLN1 PHF20L1 GLT25D2 PYCR2 RBM41 BTBD2 AP2M1 TBXA2R STK10 TBC1D13 FARP1 C9orf69 PPM1M RELT GIPC1 ZNF763 PIK3R6 HECTD3 TWISTN…
7	352.141	379	130	0.00130999	0.00305664	RAD52 SPDYE3 APBA1 FN1 TYW3 CALHM2 TMEM220 ATP1A1 SLC8A1 NARG2 YEATS2 CD8A LHFPL2 NGFRAP1 PDE7A PTPMT1 TMEM56 LAIR1 TUBE1 FKBP5 TNFRSF10B ORMDL1 RMND5A MRC1 RPS6KA1 RCOR1 CSF1R SIRPB1 ATP11A YPEL1 EDEM1 CTSB ADARB2 ZNF701 NLRP3 XPO4 PAK2 MAP4 RARA PSIP1 PLCD3 UBA5 ABL2 CHST3 MBTD1 CLEC5A NAB2 LRRFIP1 CD74 SNAPC2 FEM1C ANP32A FCGR2A ZNF84 KIAA1430 FCGR2B RPP30 NR2C1 AKAP13 PTPLAD1 SLC6A14 MICAL2 D…
8	149.979	180	100000	1	1	SLC17A7 BHLHE40 DNAJC13 RSPO3 FAM126A PCBD2 BNC2 LRP4 PGBD1 C15orf61 PPP2R2B THSD7A VGLL3 ZDHHC23 ZNF831 ZFP36L1 PARP8 PHLDA1 TRIM66 LAMA4 DUSP8 SEH1L CD247 LRRC37A DDX5 CMYA5 CD28 TCTEX1D1 ZFPM2 TET2 ZW10 BRF2 ZNF204P AGXT2L2 CYP1B1 SF3B2 ARHGAP20 BCL2L13 ERLIN1 SECISBP2 AKT3 AHCYL2 ZNF576 MAP6 PRPF31 BTG2 TGFBR1 IPO7 ADCY3 PRPH2 CREB1 SUSD3 CCDC80 MXI1 SEC23A ZNF75D BAZ2A HVCN1 ZNF697 KCNIP2 TR…
9	242.384	248	64975	0.649754	1	GSTM5 KITLG CNOT6L TMEM109 ANO6 KANK2 CCDC59 CPNE2 WDR43 SH3PXD2A COL14A1 TTYH2 KIAA1468 USP14 MMRN1 QRSL1 NFIX GUCY1B3 NCBP2 TENC1 KIAA0247 LTBP2 COL8A1 C2orf69 RHOJ SMAP1 8-Sep PCDHA12 GAS6 HMG20A LRRC25 PHLDB1 ZNF473 NEDD9 PDPK1 CLEC4E ASPN N4BP1 TRPV2 ELN EBF4 FDPS PRELP RNASEL DHX36 SGCA NCOA5 SQLE ATP9A DMBT1 CERK FAM164A TMEM200A PCDH1 ETNK1 GRIA1 SCARF1 DKK3 VRK2 VTA1 ZNF530 PRND DNAJC15 …
10	690.986	641	0	9.9999e-06	2.99997e-05	MAGED2 PHF19 CRTAM NSA2 KDM4D ZNF250 PHLPP1 SEPHS1 TBC1D1 ASTN1 KLHL5 ACSL4 RNF125 CCR1 QRFPR SLC2A8 SGK3 IMPDH1 MRAS ITCH FAM126B TJAP1 IL1R1 WAPAL KIAA2013 TRPM4 RB1 ANGEL2 ITSN2 SLC8A3 PRKAR1A SFMBT1 WDR60 MRPL28 SOX7 ANKRD44 PRKCE GLTSCR1 REL LYST FAM111A ZNF792 TTC4 HEY2 SF3A2 NAIF1 SACM1L ERBB2IP WDR5 ATM KLF10 TMEM154 CASP10 RNF220 TMOD2 PMPCA KHSRP LDLRAD3 CHD9 PCDH20 SLMAP VEZT SHPK GATA…
11	603.466	460	0	9.9999e-06	2.99997e-05	EIF1AX DISC1 ZFP1 FAM26E SUSD5 CPSF7 CDH11 API5 DAPK1 CLIC4 BAZ1A H2AFV KDSR BDNF DACH1 SLC18A2 DNAJC18 ACADVL NRN1 FUT11 SPRED2 FAM35A ZNF417 FMNL3 SLAIN2 KLHL7 ZNF519 TCEAL7 KIAA0947 6-Sep FZD1 GXYLT1 PCBD1 DNM3 SMEK2 ZNF713 MPPED2 OXCT1 PHF10 TXK SMC1A GLDN HBS1L TXLNG PTPN21 FILIP1L DLG2 AFF1 ATRX ZNF33A PDE1C CHSY1 ACER3 ALOX5AP ZC3H7B POLA1 SYNJ2BP SPRY3 BTBD3 DRAM2 SLC4A4 EPB41 SLC2A12 MPD…
12	1306.97	884	0	9.9999e-06	2.99997e-05	CHST15 TFDP2 CD2AP DENR KCND1 CMBL KAZALD1 MSI1 KIF21A GPR111 TMEM52 C1orf161 RABEP2 MRPL19 WDR72 SLC29A2 MKRN3 CSE1L ZNF793 FAM199X ILF2 MIPOL1 C5orf22 CCNJL GPR83 C16orf53 ITGA11 AKR7A3 ODF2L DCBLD1 UBE2I PSMD14 SRCRB4D PTPN7 CYCS TMEM62 SSR1 RET ZAP70 TMEM132E FOXA1 DVL1 AMMECR1 PNN GPX7 CLEC11A FOXP3 NDP LUC7L3 BTBD11 STYK1 TRNP1 TP63 IL17RD TMEM45B MYEOV GREB1L GDF9 DSP P4HA1 ALB LSM5 POU2F1…
13	7.07824	7	100000	1	1	LGR4 SDC1 RHBDL2 KRT19 RHOD EPHA1 hsa-mir-204
14	325.706	330	919	0.00919991	0.0193198	COPS2 KCMF1 CLCN3 ANAPC2 CENPB HIF3A PTPRR PAFAH1B2 PDHX TCEAL1 SAMD1 MGP CPPED1 PDPR NBN GLIPR1 HIVEP3 ASAP1 RTN4 RECK TAF7 CORO1C NOVA2 ARL10 TTL NAA50 RASSF2 LPIN1 HSD17B6 MCAM UBE2E1 10-Sep MLEC LRRC27 MICB GNA14 PHAX SERPINB9 SH3GLB1 RRAGA KDM6A RASAL2 ZZEF1 ARIH2 GTDC1 KLHDC5 RDX LAYN EPB41L3 BCL2 MYL12A KIF21B CDC27 FAM100A ETS1 DDAH1 HRH2 FRMD4A ABCA9 FAM65A GPM6B PLXDC1 NUAK1 STK40 PKIA …
15	116.597	135	100000	1	1	FAM76A MAPK10 SGSM1 PRDM5 ABCF2 MBD2 KIAA1671 HIP1 USP48 SPATA6 ZNF192 C1orf123 SHROOM2 CWF19L1 ZNF347 PTPRA COQ2 WDR17 SURF4 ZNF28 CHD6 NPR2 PRDM16 SNX1 CFL1 NCOA2 ANKMY2 UBR2 ANKFY1 MFSD6 YWHAG ZSWIM5 ZNF136 RRP7A ZNF780B PAQR5 ZNF577 NR2C2 ZNF197 PHACTR4 UBE2J1 RG9MTD3 EIF4EBP2 SLC35E2 C17orf108 C1orf21 KIAA1244 PLEKHH2 STXBP4 PPM1L IFT140 PLIN3 TAF9B FYCO1 ZNF569 APP MAGI1 SLC39A3 ASAP2 TOB2 …
16	1.59419	2	100000	1	1	CCNI2 hsa-mir-3941
17	6.24469	6	100000	1	1	TMEM117 GDA HSF2BP KIF20B FAM114A1 hsa-mir-23a
18	1403.55	908	0	9.9999e-06	2.99997e-05	SKA3 DLEU1 COL3A1 C10orf137 IGF2BP1 NUP210 PTP4A3 IRAK1 TMEM132A SLC25A22 NACC1 CDC34 MOV10 USP35 PLEKHG5 SEC31B GCFC1 GNG4 HRSP12 IKZF2 TRIB3 CTHRC1 TK1 DCAF13 PGAM5 MRTO4 GSG2 LMNB1 SHMT2 HOXC6 CDCA8 DEPDC1B CANT1 BUB1B ANLN TOMM40L POLE NAV1 PPIEL DTL C8orf30A ENAM NCAPD3 TELO2 SLC1A4 SLC39A7 RAP1GAP2 RRM2 FADD C1orf35 SLC5A3 MELK YOD1 TNK2 E2F1 LRRC15 NRK HGS KPNB1 INA COL1A2 NUF2 CENPN AARSD…
19	59.9451	62	100000	1	1	PIN4 WDR1 EIF2C1 SUFU ABCA8 CD93 IL28RA ACTG1 CSPP1 MON1A OTUD7A FAM38B SH2D4B KCNMA1 FAM38A ABTB1 CHST7 PPP1R12B BMS1 ZSCAN21 WDFY4 PCDH18 PCSK5 TMEM97 HSPB2 DDB1 TTC32 C10orf54 FUCA2 NSMCE4A TAF12 RGAG1 FAM22D CNOT10 ZNF263 EPHA3 GRIN3A ASPA GPR182 DLG4 JPH4 FOXF1 CTXN1 ODF2 CDIPT CACNA1D NMUR1 RSL1D1 SLC9A9 CIITA SGCG MYO5A ADAT1 ANGPTL6 FAM107B BMPER VPS4A CDH23 hsa-mir-100 hsa-mir-33b hsa-mi…
20	1.28548	2	100000	1	1	UBE2D1 hsa-mir-23c
21	2.88579	3	100000	1	1	SORD COL11A2 hsa-mir-299

[truncated: 5 more sheets: LUSC, PRAD, STAD, THCA, UCEC]
