# Supplementary material for: Identifying Interaction Clusters for MiRNA and MRNA Pairs in TCGA Network
Source: Genes (Basel). 2019 Sep 11;10(9):702. doi: 10.3390/genes10090702 (PMC6770970; doi:10.3390/genes10090702)
Supplement: Supplementary file 1 [file genes-10-00702-s001.zip › Supplementary_files/Supplementary file 15.xlsx]

## Sheet: PRAD1
Node1

## Sheet: PRAD2
Node1

## Sheet: PRAD3
Node1

## Sheet: PRAD4
Node1

## Sheet: PRAD5
Node1

## Sheet: PRAD8
Node1

## Sheet: PRAD9
Node1

## Sheet: PRAD10
Node1

## Sheet: PRAD12
Node1

## Sheet: PRAD13
Node1

[truncated: 20 more sheets: PRAD14, PRAD16, PRAD17, PRAD19, PRAD20, PRAD22, PRAD23, PRAD26, PRAD28, PRAD29, PRAD30, PRAD31, PRAD32, PRAD33, PRAD35, PRAD36, PRAD40, PRAD42, PRAD45, PRAD50]
