# Supplementary material for: Identifying Interaction Clusters for MiRNA and MRNA Pairs in TCGA Network
Source: Genes (Basel). 2019 Sep 11;10(9):702. doi: 10.3390/genes10090702 (PMC6770970; doi:10.3390/genes10090702)
Supplement: Supplementary file 1 [file genes-10-00702-s001.zip › Supplementary_files/Supplementary_file_19.csv]

cluster	number_of_neighbor	similarity_pct	common_pair_pct
BLCA3	1	0	0.25
BLCA7	7	0.080916031	0.022246456
BLCA9	4	0.090909091	0.045454545
BLCA12	4	0.05	0.033333333
BLCA13	10	0.042328042	0.01005291
BLCA14	5	0.04	0.032
BLCA15	2	0.166666667	0.25
BLCA16	6	0.142857143	0.041666667
BLCA17	5	0.205128205	0.071794872
BLCA18	1	0.166666667	0.166666667
BLCA19	20	0.06640625	0.009960938
BLCA20	25	0.046195652	0.004347826
BLCA21	2	0.25	0.5
BLCA22	9	0.083333333	0.018518519
BLCA23	16	0.083870968	0.0125
BLCA25	1	0.5	0.5
BLCA28	1	0	1
BRCA1	54	0.052364302	0.00180221
BRCA2	3	0	0.1
BRCA3	26	0.033718036	0.002471844
BRCA4	5	0.008	0.009066667
BRCA5	12	0.018786127	0.004696532
BRCA6	112	0.054013322	0.001209891
BRCA7	42	0.047340574	0.002197955
BRCA8	33	0.059676044	0.003890568
BRCA9	101	0.060012099	0.001497727
BRCA10	6	0.038461538	0.016381766
BRCA11	66	0.043409556	0.001401353
BRCA12	12	0.035714286	0.00974026
BRCA14	58	0.024853801	0.001046078
BRCA15	7	0.157142857	0.037414966
BRCA18	2	0.041666667	0.041666667
BRCA21	1	0	0.25
BRCA23	12	0.021551724	0.004094828
COAD2	1	0.066666667	0.066666667
COAD6	2	0.181818182	0.090909091
COAD8	1	0.166666667	0.166666667
COAD9	2	1	1
COAD11	1	1	1
COAD12	1	0	1
COAD16	1	1	1
COAD19	1	0	0.5
ESCA1	1	0.333333333	0.333333333
ESCA2	1	1	1
ESCA4	1	0	0.142857143
ESCA6	1	0.5	0.5
ESCA10	1	0	0.2
ESCA12	1	0	0.076923077
ESCA15	7	0.19047619	0.06122449
ESCA17	2	0.142857143	0.285714286
ESCA19	4	0.142857143	0.089285714
ESCA20	1	0.166666667	0.166666667
ESCA23	4	0.061538462	0.030769231
ESCA27	1	0	1
ESCA30	2	0.133333333	0.3
ESCA32	1	0	0.5
ESCA39	1	1	1
HNSC1	2	0.076923077	0.096153846
HNSC3	11	0.064516129	0.014662757
HNSC4	5	0.064814815	0.025925926
HNSC5	1	0	0.2
HNSC6	5	0.035087719	0.021052632
HNSC7	4	0.375	0.25
HNSC8	1	0	0.333333333
HNSC9	12	0.076923077	0.019586895
HNSC10	4	0.142857143	0.080357143
HNSC11	9	0.039473684	0.00877193
HNSC13	51	0.08456486	0.003026498
HNSC14	2	0.083333333	0.083333333
HNSC15	1	0	0.166666667
HNSC16	15	0.123232323	0.021212121
HNSC18	15	0.058139535	0.009302326
HNSC20	1	0	0.5
HNSC22	1	0	0.2
HNSC25	4	0.116666667	0.045833333
HNSC26	1	0.2	0.2
HNSC31	1	0.5	0.5
HNSC33	4	0.125	0.0703125
HNSC36	7	0.027027027	0.012870013
HNSC37	3	0.117647059	0.058823529
HNSC38	5	0.012195122	0.010569106
HNSC39	1	0.25	0.25
HNSC41	6	0.05	0.041666667
HNSC42	4	0.046875	0.03515625
HNSC43	1	0	1
HNSC44	3	0.125	0.083333333
HNSC45	4	0.142857143	0.214285714
HNSC46	20	0.117910448	0.010223881
HNSC50	1	0.111111111	0.111111111
HNSC51	4	0.02	0.04
HNSC56	6	0.083333333	0.048611111
HNSC60	1	0	1
HNSC64	21	0.05859375	0.006789435
HNSC65	3	0.055555556	0.074074074
HNSC67	2	0	0.15
HNSC69	1	1	1
HNSC76	1	0	1
HNSC79	10	0.034090909	0.012878788
HNSC83	9	0.030769231	0.015811966
KICH3	4	0.119047619	0.047619048
KICH6	19	0.110714286	0.013345865
KICH7	1	0.333333333	0.333333333
KICH9	1	0	1
KICH10	3	0	0.125
KICH12	2	0.666666667	0.333333333
KICH16	5	0.166666667	0.083333333
KICH17	3	0	0.19047619
KICH18	5	0.142857143	0.1
KICH19	1	0.333333333	0.333333333
KICH21	5	0.130434783	0.043478261
KICH22	6	0.088888889	0.02962963
KICH23	1	0.133333333	0.2
KICH25	2	1	1
KICH30	1	0	1
KICH34	8	0.023809524	0.013888889
KICH36	1	1	1
KICH38	4	0.1	0.05
KICH40	2	0	0.166666667
KICH41	2	0.0625	0.0625
KICH42	2	0.071428571	0.071428571
KICH45	8	0.166666667	0.043981481
KICH48	3	0.111111111	0.074074074
KICH49	1	0	1
KICH50	1	0.5	0.5
KICH54	1	0	0.5
KIRC1	36	0.046689895	0.00298103
KIRC2	8	0.084269663	0.016151685
KIRC3	20	0.053240741	0.00619213
KIRC4	23	0.058041958	0.004895105
KIRC5	1	0	0.5
KIRC7	59	0.039122137	0.001900311
KIRC8	20	0.0325	0.004041667
KIRC9	31	0.042207792	0.003393381
KIRC10	36	0.064814815	0.003172154
KIRC12	53	0.058254491	0.002226363
KIRC13	5	0.052631579	0.015789474
KIRC14	22	0.052197802	0.005619381
KIRC15	18	0.085748792	0.010399893
KIRC16	5	0.14	0.036
KIRC18	14	0.037142857	0.010612245
KIRC19	15	0.034798535	0.008302808
KIRC21	5	0.075757576	0.033333333
KIRC22	51	0.041441953	0.002432196
KIRC26	1	0	0.5
KIRC30	12	0.094117647	0.017647059
KIRC33	44	0.057380952	0.003850108
KIRC34	1	0	1
KIRC35	2	0	0.25
KIRC40	1	0	0.5
KIRC41	1	0.5	0.5
KIRC51	1	0	1
KIRP1	1	0	0.166666667
KIRP2	14	0.101973684	0.014332707
KIRP4	23	0.043010753	0.004558205
KIRP5	1	0	0.5
KIRP6	8	0.047619048	0.029761905
KIRP7	1	0	1
KIRP8	17	0.042517007	0.006402561
KIRP9	2	0	0.25
KIRP10	2	0	0.166666667
KIRP11	3	0.076923077	0.128205128
KIRP12	3	0.060606061	0.03030303
KIRP13	1	0	1
KIRP14	22	0.075675676	0.008073008
KIRP15	33	0.078420768	0.00549437
KIRP16	3	0.057692308	0.025641026
KIRP17	8	0.095238095	0.028571429
KIRP18	1	0	0.2
KIRP19	15	0.057692308	0.008461538
KIRP22	27	0.073504274	0.005761317
KIRP24	5	0.083969466	0.039694656
KIRP25	10	0.128787879	0.021212121
KIRP26	2	0.5	0.5
KIRP27	14	0.133333333	0.017582418
KIRP28	6	0.054545455	0.025757576
KIRP29	14	0.139107612	0.020247469
KIRP30	4	0.055555556	0.083333333
KIRP31	1	0	0.5
KIRP32	8	0.057692308	0.01875
KIRP33	13	0.11827957	0.014474773
KIRP35	1	0	0.333333333
KIRP36	1	0.142857143	0.142857143
KIRP37	9	0.093333333	0.019259259
KIRP38	7	0.072916667	0.041666667
KIRP39	20	0.101265823	0.009746835
KIRP40	32	0.046365915	0.004137949
KIRP43	1	1	1
KIRP48	5	0.116666667	0.05
KIRP49	42	0.060569715	0.005168844
KIRP50	1	0	1
KIRP54	1	0.333333333	0.333333333
KIRP56	1	0	0.5
KIRP57	1	0	1
KIRP61	1	1	1
LIHC1	1	0	0.111111111
LIHC2	1	0	0.083333333
LIHC3	3	0.03125	0.03125
LIHC4	1	0	0.333333333
LIHC5	1	0	0.5
LIHC6	2	0	0.166666667
LIHC8	2	0.25	0.25
LIHC9	1	0	0.5
LIHC10	2	0.166666667	0.166666667
LIHC12	6	0.1	0.027777778
LIHC13	3	0.026666667	0.031111111
LIHC14	1	0.5	0.5
LIHC16	2	0	0.2
LIHC17	13	0.046428571	0.011263736
LIHC20	12	0.11875	0.019270833
LIHC25	2	0	0.043478261
LIHC26	1	0	0.0625
LIHC28	1	0	0.25
LIHC30	7	0.125	0.033730159
LIHC32	1	1	1
LIHC34	7	0.036764706	0.010504202
LIHC38	1	0	1
LIHC42	1	0	1
LIHC43	6	0.179487179	0.051282051
LIHC44	1	0	1
LIHC47	10	0.056818182	0.013636364
LIHC48	1	0	0.5
LIHC49	4	0.0625	0.03125
LIHC50	1	0.333333333	0.333333333
LIHC51	2	0	0.025
LIHC53	2	0	0.1
LIHC55	1	0	0.5
LIHC57	3	1	0.5
LIHC58	1	0	0.5
LIHC63	1	0.166666667	0.5
LIHC69	4	0.027777778	0.020833333
LIHC71	3	0.0375	0.029166667
LIHC81	1	0.142857143	0.142857143
LIHC83	7	0.026086957	0.011180124
LIHC89	1	0	0.5
LIHC90	2	0.071428571	0.107142857
LIHC91	1	1	1
LIHC92	3	0.053333333	0.031111111
LIHC95	1	0	1
LIHC96	1	0	0.5
LIHC100	1	0	1
LIHC103	1	0	1
LIHC105	1	0	1
LIHC107	2	0.5	0.5
LIHC112	1	0	1
LIHC113	12	0.064935065	0.017316017
LIHC114	5	0.232142857	0.107142857
LUAD1	16	0.011656746	0.001364087
LUAD2	53	0.045460176	0.001596283
LUAD3	8	0.057057057	0.010510511
LUAD4	8	0.035842294	0.007168459
LUAD5	42	0.025908858	0.001343476
LUAD6	26	0.023041475	0.001993974
LUAD7	22	0.032681941	0.003200809
LUAD8	22	0.037058824	0.003770053
LUAD9	15	0.024639702	0.00334728
LUAD10	65	0.044766506	0.001384863
LUAD11	18	0.067862069	0.00708046
LUAD12	152	0.031864685	0.000505351
LUAD14	38	0.023282098	0.001522794
LUAD15	14	0.049230769	0.007362637
LUAD16	1	1	1
LUAD17	1	0.4	0.4
LUAD18	97	0.046529539	0.001202023
LUAD19	7	0.021551724	0.007389163
LUAD21	1	0	0.5
LUSC1	1	0	0.142857143
LUSC2	1	0.333333333	0.333333333
LUSC3	1	0	1
LUSC5	1	0	1
LUSC6	1	0.083333333	0.083333333
LUSC10	1	0	0.5
LUSC11	1	1	1
LUSC12	9	0.081818182	0.014141414
LUSC13	1	0.333333333	0.333333333
LUSC14	7	0.057142857	0.014285714
LUSC17	1	1	1
LUSC20	2	0.222222222	0.138888889
LUSC23	2	1	1
LUSC29	3	0	0.071428571
LUSC31	4	0.076923077	0.071428571
LUSC34	1	1	1
LUSC36	1	1	1
LUSC37	1	0	1
PRAD1	17	0.061904762	0.007983193
PRAD2	24	0.067986231	0.006346816
PRAD3	16	0.093596059	0.012623153
PRAD4	2	0	0.136363636
PRAD5	20	0.065151515	0.007045455
PRAD8	10	0.061111111	0.017777778
PRAD9	5	0.04375	0.0125
PRAD10	2	0	0.045454545
PRAD12	12	0.047368421	0.010745614
PRAD13	11	0.052380952	0.009090909
PRAD14	3	0	0.04
PRAD16	6	0.051724138	0.037356322
PRAD17	10	0.063492063	0.013492063
PRAD19	10	0.049844237	0.013084112
PRAD20	23	0.053156146	0.005922288
PRAD22	3	0.666666667	0.333333333
PRAD23	4	0.02892562	0.032024793
PRAD26	37	0.059304703	0.003827447
PRAD28	6	0.020833333	0.008101852
PRAD29	1	0	1
PRAD31	2	0.333333333	0.166666667
PRAD32	1	0.142857143	0.142857143
PRAD33	74	0.076360774	0.003521234
PRAD35	1	0	1
PRAD36	1	0	0.2
PRAD40	1	0.5	0.5
PRAD42	1	0	0.666666667
PRAD45	1	1	1
PRAD50	14	0.055194805	0.013914657
STAD1	26	0.073925222	0.005255614
STAD2	27	0.060531496	0.003745626
STAD3	14	0.037333333	0.008952381
STAD4	10	0.083333333	0.017361111
STAD5	7	0.038288288	0.013835264
STAD6	12	0.038655462	0.009243697
STAD8	33	0.051868557	0.003124024
STAD9	8	0.081761006	0.018081761
STAD10	48	0.069258144	0.002783101
STAD11	47	0.056726908	0.00218961
STAD12	9	0.031746032	0.009920635
STAD13	15	0.032581454	0.003926483
STAD14	28	0.047468354	0.002983725
STAD16	2	0.333333333	0.333333333
STAD17	6	0.0375	0.016666667
STAD18	1	0.333333333	0.333333333
STAD21	79	0.046002538	0.001216828
STAD22	2	0	0.037037037
STAD24	17	0.032142857	0.004516807
STAD25	1	0	0.083333333
STAD28	39	0.06255415	0.004678565
STAD30	9	0.110204082	0.032653061
STAD31	62	0.081784746	0.003460904
STAD39	1	0	1
THCA2	7	0.061643836	0.034246575
THCA3	7	0.1	0.025510204
THCA4	6	0.101694915	0.042372881
THCA5	1	0	0.066666667
THCA6	2	0	0.068181818
THCA11	1	1	1
THCA13	2	0.333333333	0.333333333
THCA14	1	0	0.25
THCA16	16	0.056818182	0.009943182
THCA17	1	0	1
THCA18	6	0.047619048	0.018518519
THCA21	2	0.125	0.125
THCA22	3	0.166666667	0.138888889
THCA23	1	0.2	0.2
THCA24	1	0	0.051282051
THCA25	7	0.113636364	0.055194805
THCA26	10	0.115789474	0.030526316
THCA27	2	0.125	0.125
THCA32	5	0.25	0.1
THCA33	1	0.333333333	0.333333333
THCA42	1	0.5	1
THCA43	2	0	1
THCA44	1	0	0.5
THCA45	3	0.1	0.055555556
THCA57	1	1	1
UCEC1	1	0	0.333333333
UCEC3	1	0	1
UCEC5	1	0.333333333	0.333333333
UCEC6	1	0	0.125
UCEC8	1	0	0.5
UCEC9	7	0.035714286	0.018707483
UCEC10	7	0.25	0.05
UCEC11	3	0.058823529	0.052287582
UCEC12	1	0	0.25
UCEC16	2	1	1
UCEC17	1	0.25	0.25
UCEC19	2	0.4	0.3
UCEC24	1	0	1
UCEC25	4	0.625	0.1875
UCEC27	1	0	1
UCEC28	1	0.333333333	0.333333333
UCEC29	4	0.135416667	0.044270833
UCEC31	1	0.25	0.25
UCEC32	2	0	0.1875
UCEC35	1	0	1
UCEC36	1	1	1
UCEC38	7	0.117647059	0.033613445
UCEC39	1	0	0.333333333
UCEC41	9	0.095588235	0.019607843
UCEC47	1	0.5	0.5
UCEC52	1	0	1
UCEC55	1	0	0.25
UCEC58	1	0.25	0.25
UCEC64	1	1	1
UCEC65	1	1	1
UCEC66	1	0.5	0.5
UCEC70	1	0	1
