# Supplementary material for: Identifying Interaction Clusters for MiRNA and MRNA Pairs in TCGA Network
Source: Genes (Basel). 2019 Sep 11;10(9):702. doi: 10.3390/genes10090702 (PMC6770970; doi:10.3390/genes10090702)
Supplement: Supplementary file 1 [file genes-10-00702-s001.zip › Supplementary_files/Supplementary_file_2.csv]

mRNA	microRNA	T_CC	T_P	T_FDR	N_CC	N_P	N_FDR	Targetprofiler	Targetscan	MiRanda	mRNA_FC	miRNA_FC
KCNJ11	hsa-mir-378	-0.322723012	0	0	0.864219619	0	0	targetprofiler-NO	targetscan-Yes	miRanda-NO	2.726567978	0.228144821
ASB8	hsa-mir-378	-0.33659161	0	0	0.963341267	0	0	targetprofiler-NO	targetscan-Yes	miRanda-NO	0.81253669	0.228144821
TTLL4	hsa-mir-452	0.351847547	0	0	-0.740021747	2.22E-16	2.05E-13	targetprofiler-NO	targetscan-Yes	miRanda-Yes	1.271906834	0.334963049
OGFOD1	hsa-mir-22	0.501838809	0	0	-0.730615319	4.76E-13	2.25E-10	targetprofiler-NO	targetscan-Yes	miRanda-NO	0.674766806	1.050498393
PLCE1	hsa-mir-204	-0.490474822	0	0	0.723391007	1.04E-12	4.35E-10	targetprofiler-NO	targetscan-NO	miRanda-Yes	0.472868207	0.078072147
GRAMD2	hsa-mir-452	0.310947764	0	0	-0.65754561	4.57E-12	1.69E-09	targetprofiler-Yes	targetscan-Yes	miRanda-NO	0.549913288	0.334963049
CDC14A	hsa-mir-141	0.513825379	0	0	-0.697456985	1.40E-11	3.94E-09	targetprofiler-Yes	targetscan-Yes	miRanda-Yes	0.557059396	1.456361288
FABP5	hsa-mir-203	0.431312217	0	0	-0.644181699	1.68E-11	5.28E-09	targetprofiler-NO	targetscan-Yes	miRanda-Yes	0.584079819	4.789256
CSE1L	hsa-mir-629	0.40490905	0	0	-0.683371269	5.15E-11	6.03E-09	targetprofiler-NO	targetscan-Yes	miRanda-Yes	1.664803615	2.570630447
RASGRP3	hsa-mir-21	-0.438830591	0	0	0.751906724	6.72E-12	6.49E-09	targetprofiler-NO	targetscan-Yes	miRanda-NO	0.996905623	2.939359528
PTPN2	hsa-mir-452	0.294326558	0	0	-0.637074265	3.27E-11	9.43E-09	targetprofiler-NO	targetscan-Yes	miRanda-NO	1.057316907	0.334963049
UBE3B	hsa-mir-378	-0.377109077	0	0	0.626121397	8.85E-11	2.23E-08	targetprofiler-NO	targetscan-NO	miRanda-Yes	0.962685325	0.228144821
AVPI1	hsa-mir-203	0.422269371	0	0	-0.619142277	1.63E-10	3.79E-08	targetprofiler-NO	targetscan-Yes	miRanda-NO	0.448187111	4.789256
IRAK1	hsa-mir-221	-0.356753651	0	0	0.730351201	5.21E-11	4.06E-08	targetprofiler-NO	targetscan-Yes	miRanda-NO	0.721519369	8.24707359
SUSD1	hsa-mir-22	0.497439573	0	0	-0.662777808	3.05E-10	5.02E-08	targetprofiler-NO	targetscan-Yes	miRanda-Yes	0.357374132	1.050498393
ST6GAL2	hsa-mir-22	0.329293429	0	0	-0.613521708	2.65E-10	5.74E-08	targetprofiler-NO	targetscan-Yes	miRanda-NO	2.155158165	0.664739171
HIC2	hsa-mir-335	0.378140085	0	0	-0.638542073	2.08E-09	1.40E-07	targetprofiler-Yes	targetscan-Yes	miRanda-NO	1.255590549	2.219972265
NCALD	hsa-mir-141	0.668497068	0	0	-0.644633806	1.31E-09	1.68E-07	targetprofiler-NO	targetscan-Yes	miRanda-NO	1.223591122	1.456361288
NRG2	hsa-mir-10a	0.552702308	0	0	-0.642375637	1.56E-09	1.94E-07	targetprofiler-NO	targetscan-NO	miRanda-Yes	1.561970164	0.82091333
PDHA1	hsa-mir-22	0.562648394	0	0	-0.639571403	1.93E-09	2.32E-07	targetprofiler-NO	targetscan-NO	miRanda-Yes	0.459683318	1.050498393
ZNF365	hsa-mir-31	0.42492939	0	0	-0.630299028	3.86E-09	2.35E-07	targetprofiler-NO	targetscan-Yes	miRanda-NO	0.306309608	34.0985595
IRX1	hsa-mir-598	0.525687509	0	0	-0.636913249	2.36E-09	2.75E-07	targetprofiler-NO	targetscan-NO	miRanda-Yes	0.059611646	1.059346248
TMEM171	hsa-mir-378	0.56294152	0	0	-0.624119094	6.06E-09	6.04E-07	targetprofiler-NO	targetscan-NO	miRanda-Yes	0.857357527	0.990318554
PRSS27	hsa-mir-452	0.383148217	0	0	-0.576687958	5.04E-09	7.04E-07	targetprofiler-NO	targetscan-NO	miRanda-Yes	3.456376038	0.334963049
EMILIN3	hsa-mir-758	0.384551516	0	0	-0.609423262	1.70E-08	8.18E-07	targetprofiler-NO	targetscan-Yes	miRanda-NO	1.241718216	2.365946043
MAP7D3	hsa-mir-31	0.294719766	0	0	-0.573156963	6.56E-09	8.79E-07	targetprofiler-NO	targetscan-Yes	miRanda-NO	0.246144284	1.305408694
SET	hsa-mir-106b	0.492481016	0	0	-0.606010102	2.14E-08	9.92E-07	targetprofiler-Yes	targetscan-NO	miRanda-NO	1.30374649	1.074485291
NPNT	hsa-mir-200c	0.514253115	0	0	-0.61444115	1.20E-08	1.07E-06	targetprofiler-NO	targetscan-Yes	miRanda-NO	0.252609815	1.19680443
CEBPG	hsa-mir-141	0.310949334	0	0	-0.569720502	8.46E-09	1.09E-06	targetprofiler-Yes	targetscan-Yes	miRanda-NO	1.011176021	4.581534214
NRG2	hsa-mir-141	0.925772089	0	0	-0.610751566	1.55E-08	1.31E-06	targetprofiler-NO	targetscan-Yes	miRanda-NO	1.561970164	1.456361288
CHD1L	hsa-mir-148b	0.363459376	0	0	-0.704421314	5.63E-09	1.35E-06	targetprofiler-NO	targetscan-NO	miRanda-Yes	1.362987543	1.247578617
DBF4	hsa-mir-224	0.304231937	0	0	-0.565413001	1.16E-08	1.42E-06	targetprofiler-Yes	targetscan-NO	miRanda-NO	2.213093572	0.551425837
SLC25A12	hsa-mir-22	0.527897693	0	0	-0.60878662	1.77E-08	1.47E-06	targetprofiler-Yes	targetscan-Yes	miRanda-NO	0.66072699	1.050498393
COMMD2	hsa-mir-452	0.29978627	0	0	-0.560619807	1.63E-08	1.91E-06	targetprofiler-NO	targetscan-Yes	miRanda-NO	0.876133371	0.334963049
CAMK2N1	hsa-mir-31	0.388342877	0	0	-0.593603598	4.87E-08	1.98E-06	targetprofiler-NO	targetscan-Yes	miRanda-NO	0.505525405	34.0985595
IFT80	hsa-mir-15b	0.532082529	0	0	-0.590295931	6.03E-08	2.36E-06	targetprofiler-NO	targetscan-NO	miRanda-Yes	1.063136807	0.352978974
VPS37C	hsa-mir-148b	0.368086296	0	0	-0.694998817	1.09E-08	2.37E-06	targetprofiler-Yes	targetscan-NO	miRanda-NO	1.550111168	1.247578617
GPD1L	hsa-mir-96	0.522076515	0	0	-0.591456287	5.60E-08	3.77E-06	targetprofiler-NO	targetscan-Yes	miRanda-NO	0.338262308	2.075120976
CAMK2B	hsa-mir-141	0.520390137	0	0	-0.588596757	6.72E-08	4.39E-06	targetprofiler-NO	targetscan-NO	miRanda-Yes	0.936603105	1.456361288
RUNX2	hsa-mir-22	0.328225473	0	0	-0.545841787	4.56E-08	4.56E-06	targetprofiler-Yes	targetscan-Yes	miRanda-NO	2.447456602	0.664739171
CYCS	hsa-mir-22	0.576474587	0	0	-0.583786094	9.11E-08	5.62E-06	targetprofiler-NO	targetscan-Yes	miRanda-NO	0.579910305	1.050498393
AVPR1A	hsa-mir-141	0.535804433	0	0	-0.58354512	9.25E-08	5.70E-06	targetprofiler-Yes	targetscan-Yes	miRanda-NO	0.54811051	1.456361288
FRMD6	hsa-mir-141	-0.300889575	0	0	0.541271422	6.20E-08	5.90E-06	targetprofiler-NO	targetscan-Yes	miRanda-NO	0.591764253	4.581534214
IGSF11	hsa-mir-664	0.606621931	0	0	-0.57637649	1.44E-07	8.21E-06	targetprofiler-NO	targetscan-Yes	miRanda-NO	0.164418609	0.58364116
FMN2	hsa-mir-141	0.536466104	0	0	-0.574019894	1.66E-07	9.27E-06	targetprofiler-NO	targetscan-NO	miRanda-Yes	0.058235299	1.456361288
TMEM127	hsa-mir-148a	-0.367426523	0	0	0.668468043	6.12E-08	1.04E-05	targetprofiler-Yes	targetscan-NO	miRanda-NO	0.718169177	3.22386016
PIK3IP1	hsa-mir-22	0.518121386	0	0	-0.568457614	2.32E-07	1.22E-05	targetprofiler-Yes	targetscan-Yes	miRanda-NO	0.988251481	1.050498393
MCM3	hsa-mir-17	0.430458295	0	0	-0.556173674	4.76E-07	1.32E-05	targetprofiler-NO	targetscan-Yes	miRanda-NO	1.811836949	2.992725113
TMOD3	hsa-mir-2116	0.3826302	0	0	-0.555585636	4.93E-07	1.36E-05	targetprofiler-NO	targetscan-Yes	miRanda-NO	0.700438261	0.324441306
MKKS	hsa-mir-222	0.485968269	0	0	-0.562696504	3.27E-07	1.61E-05	targetprofiler-Yes	targetscan-NO	miRanda-NO	0.680681873	2.713485048
BLMH	hsa-mir-21	-0.467885257	0	0	0.641709933	4.33E-08	1.68E-05	targetprofiler-NO	targetscan-Yes	miRanda-NO	1.088216132	2.939359528
DLG2	hsa-mir-182	0.49513564	0	0	-0.560990035	3.61E-07	1.75E-05	targetprofiler-Yes	targetscan-Yes	miRanda-NO	0.288017041	1.722221601
GNAI1	hsa-mir-31	0.384379258	0	0	-0.520401615	2.39E-07	1.85E-05	targetprofiler-NO	targetscan-Yes	miRanda-NO	0.164386015	1.305408694
MME	hsa-mir-935	0.580816166	0	0	-0.55947973	3.94E-07	1.88E-05	targetprofiler-NO	targetscan-Yes	miRanda-NO	0.304603726	6.967809709
ZNF451	hsa-mir-526b	0.460281008	0	0	-0.548605367	7.30E-07	1.88E-05	targetprofiler-NO	targetscan-Yes	miRanda-NO	0.944391428	0.535820618
TMEM33	hsa-mir-22	0.486982481	0	0	-0.557127483	4.51E-07	2.10E-05	targetprofiler-NO	targetscan-Yes	miRanda-NO	0.700608689	1.050498393
DIAPH2	hsa-mir-135b	0.306595849	0	0	-0.516314405	3.07E-07	2.29E-05	targetprofiler-NO	targetscan-NO	miRanda-Yes	0.459742538	6.36924645
CSDC2	hsa-mir-199b	0.516209183	0	0	-0.541995857	1.05E-06	2.54E-05	targetprofiler-NO	targetscan-Yes	miRanda-NO	0.784160205	3.299074321
DLST	hsa-mir-221	0.495916544	0	0	-0.549274521	7.04E-07	3.02E-05	targetprofiler-NO	targetscan-Yes	miRanda-NO	0.506133853	2.65004546
SLC38A6	hsa-mir-664	0.495067961	0	0	-0.549091108	7.11E-07	3.05E-05	targetprofiler-NO	targetscan-Yes	miRanda-NO	1.400469365	0.58364116
KIAA1328	hsa-mir-720	0.656961324	0	0	-0.535717581	1.48E-06	3.37E-05	targetprofiler-NO	targetscan-Yes	miRanda-NO	0.530587815	0.327391555
CACNB4	hsa-mir-96	0.497247981	0	0	-0.545692016	8.59E-07	3.56E-05	targetprofiler-NO	targetscan-Yes	miRanda-NO	0.274362192	2.075120976
PFN2	hsa-mir-183	0.445087484	0	0	-0.755184546	1.58E-07	3.78E-05	targetprofiler-Yes	targetscan-Yes	miRanda-NO	0.848665121	4.350652314
OXNAD1	hsa-mir-22	0.687377536	0	0	-0.543533569	9.67E-07	3.92E-05	targetprofiler-NO	targetscan-Yes	miRanda-NO	0.421647058	1.050498393
CD47	hsa-mir-452	0.3121245	0	0	-0.504370757	6.33E-07	4.17E-05	targetprofiler-NO	targetscan-Yes	miRanda-NO	0.755053697	0.334963049
CD59	hsa-mir-874	0.65411631	0	0	-0.541656752	1.07E-06	4.27E-05	targetprofiler-Yes	targetscan-Yes	miRanda-NO	0.833980236	0.942398704
PRPSAP2	hsa-mir-21	-0.519392477	0	0	0.622879296	1.38E-07	4.61E-05	targetprofiler-NO	targetscan-NO	miRanda-Yes	0.838006563	2.939359528
PKD1L2	hsa-mir-378	0.509851233	0	0	-0.538986157	1.24E-06	4.81E-05	targetprofiler-NO	targetscan-Yes	miRanda-Yes	6.378139171	0.990318554
MAP7D3	hsa-mir-146a	0.329385488	0	0	-0.501136277	7.66E-07	4.90E-05	targetprofiler-NO	targetscan-NO	miRanda-Yes	0.246144284	1.475617595
CDK6	hsa-mir-624	0.411490081	0	0	-0.526132861	2.45E-06	5.11E-05	targetprofiler-NO	targetscan-Yes	miRanda-NO	0.932246931	1.187052544
ELOVL4	hsa-mir-141	0.599356569	0	0	-0.533768898	1.64E-06	6.02E-05	targetprofiler-NO	targetscan-Yes	miRanda-NO	0.897468683	1.456361288
BTD	hsa-mir-505	-0.293758136	0	0	0.495563417	1.06E-06	6.41E-05	targetprofiler-NO	targetscan-Yes	miRanda-Yes	0.660018871	0.89379956
FRMD3	hsa-mir-520e	0.377062693	0	0	-0.520013985	3.36E-06	6.62E-05	targetprofiler-NO	targetscan-NO	miRanda-Yes	0.150726406	1.245093362
PLS3	hsa-mir-221	0.365293626	0	0	-0.615463179	2.13E-07	6.72E-05	targetprofiler-NO	targetscan-NO	miRanda-Yes	1.289939365	8.24707359
QKI	hsa-mir-135b	0.300451174	0	0	-0.492906881	1.23E-06	7.27E-05	targetprofiler-Yes	targetscan-NO	miRanda-NO	0.400767375	6.36924645
DYNC1I1	hsa-mir-664	0.575633123	0	0	-0.529331126	2.07E-06	7.28E-05	targetprofiler-NO	targetscan-Yes	miRanda-NO	1.092925734	0.58364116
CENPO	hsa-mir-452	0.312362376	0	0	-0.492521063	1.26E-06	7.40E-05	targetprofiler-NO	targetscan-Yes	miRanda-NO	2.410150994	0.334963049
FAM64A	hsa-mir-335	0.432174204	0	0	-0.516796332	3.95E-06	7.56E-05	targetprofiler-Yes	targetscan-Yes	miRanda-Yes	10.7417262	2.219972265
PGR	hsa-mir-141	0.57472438	0	0	-0.528357873	2.18E-06	7.59E-05	targetprofiler-NO	targetscan-Yes	miRanda-NO	0.575183053	1.456361288
FANCE	hsa-mir-873	0.621532925	0	0	-0.528238719	2.20E-06	7.62E-05	targetprofiler-NO	targetscan-Yes	miRanda-NO	1.075960501	0.473909659
NT5C2	hsa-mir-1307	0.372571751	0	0	-0.491408118	1.34E-06	7.80E-05	targetprofiler-NO	targetscan-Yes	miRanda-NO	0.85519777	2.360445732
SLC6A4	hsa-mir-182	0.496678235	0	0	-0.5272628	2.31E-06	7.94E-05	targetprofiler-NO	targetscan-Yes	miRanda-NO	0.093515961	1.722221601
WWC3	hsa-mir-143	0.385968908	0	0	-0.624035961	7.70E-07	8.68E-05	targetprofiler-NO	targetscan-Yes	miRanda-NO	0.382028251	0.535035777
ST7L	hsa-let-7c	0.443019854	0	0	-0.512134368	4.99E-06	9.15E-05	targetprofiler-NO	targetscan-NO	miRanda-Yes	0.767495368	0.245059997
C11orf45	hsa-mir-143	0.363925109	0	0	-0.622485017	8.35E-07	9.27E-05	targetprofiler-NO	targetscan-Yes	miRanda-NO	0.272750098	0.535035777
SETMAR	hsa-mir-182	0.52032709	0	0	-0.520082945	3.34E-06	0.000107096	targetprofiler-Yes	targetscan-NO	miRanda-NO	0.562558271	1.722221601
DKK3	hsa-mir-200c	-0.317668933	0	0	0.483878399	2.05E-06	0.000110726	targetprofiler-NO	targetscan-NO	miRanda-Yes	0.431936537	2.939930899
ITGB5	hsa-mir-505	-0.303974245	0	0	0.48369958	2.07E-06	0.000111642	targetprofiler-NO	targetscan-Yes	miRanda-NO	1.188693334	0.89379956
IFNAR2	hsa-mir-30e	0.357970661	0	0	-0.482067047	2.27E-06	0.000120192	targetprofiler-NO	targetscan-NO	miRanda-Yes	0.803244755	0.849101732
MMP2	hsa-mir-199b	0.553089351	0	0	-0.505139425	7.03E-06	0.000121274	targetprofiler-NO	targetscan-Yes	miRanda-NO	1.089122006	3.299074321
MR1	hsa-mir-22	0.507971877	0	0	-0.516063633	4.10E-06	0.000125952	targetprofiler-NO	targetscan-Yes	miRanda-NO	1.152574246	1.050498393
ARID3B	hsa-mir-10b	0.399159756	0	0	-0.502599477	7.95E-06	0.000134031	targetprofiler-Yes	targetscan-Yes	miRanda-NO	1.073523347	0.797844291
BST1	hsa-mir-203	0.640208316	0	0	-0.763889485	3.64E-07	0.00013841	targetprofiler-NO	targetscan-Yes	miRanda-NO	0.780173527	0.589132374
ZCCHC11	hsa-mir-197	0.382099513	0	0	-0.47878605	2.72E-06	0.000139623	targetprofiler-Yes	targetscan-NO	miRanda-NO	0.564386985	0.847037753
KIF4A	hsa-mir-664	-0.394857849	0	0	0.500114383	8.96E-06	0.000147798	targetprofiler-NO	targetscan-Yes	miRanda-NO	17.78456084	1.340401801
GYG1	hsa-mir-187	0.520809348	0	0	-0.512030681	5.01E-06	0.000148108	targetprofiler-NO	targetscan-NO	miRanda-Yes	1.02226974	2.162052306
NUDT16	hsa-mir-141	0.665076965	0	0	-0.511839954	5.06E-06	0.000149292	targetprofiler-NO	targetscan-Yes	miRanda-NO	0.679357142	1.456361288
CPZ	hsa-mir-708	0.545552747	0	0	-0.511354194	5.19E-06	0.000152131	targetprofiler-NO	targetscan-NO	miRanda-Yes	0.988138053	3.114281003
RBMXL1	hsa-mir-197	0.330370022	0	0	-0.476245064	3.12E-06	0.00015673	targetprofiler-NO	targetscan-Yes	miRanda-NO	0.659486208	0.847037753
HIC2	hsa-mir-17	0.47598838	0	0	-0.496876708	1.05E-05	0.000167549	targetprofiler-NO	targetscan-Yes	miRanda-NO	1.255590549	2.992725113
AMPH	hsa-mir-136	0.889110288	0	0	-0.508301778	6.03E-06	0.000172157	targetprofiler-NO	targetscan-Yes	miRanda-NO	0.064407104	0.694714543
KIAA1586	hsa-mir-130b	0.410502797	0	0	-0.495364563	1.12E-05	0.000177582	targetprofiler-NO	targetscan-NO	miRanda-Yes	1.228554219	2.398418672
GPD1L	hsa-mir-141	0.730979518	0	0	-0.507274902	6.34E-06	0.000179179	targetprofiler-Yes	targetscan-Yes	miRanda-NO	0.338262308	1.456361288
ATP8B4	hsa-mir-141	0.858132772	0	0	-0.506808855	6.49E-06	0.000182481	targetprofiler-NO	targetscan-Yes	miRanda-NO	1.332568583	1.456361288
ADAMTSL1	hsa-mir-141	0.592337669	0	0	-0.50406236	7.41E-06	0.000203586	targetprofiler-Yes	targetscan-Yes	miRanda-NO	0.405942083	1.456361288
MTCH2	hsa-mir-141	0.296773526	0	0	-0.469981375	4.37E-06	0.000205974	targetprofiler-NO	targetscan-Yes	miRanda-NO	1.501638645	4.581534214
NUDT16	hsa-mir-200c	0.525992975	0	0	-0.503051109	7.78E-06	0.00021168	targetprofiler-NO	targetscan-Yes	miRanda-NO	0.679357142	1.19680443
FA2H	hsa-mir-22	0.530373415	0	0	-0.502110999	8.14E-06	0.0002195	targetprofiler-Yes	targetscan-Yes	miRanda-Yes	0.243214955	1.050498393
TRIM33	hsa-mir-335	0.615467257	0	0	-0.468459573	4.74E-06	0.000220104	targetprofiler-NO	targetscan-Yes	miRanda-NO	0.933399307	0.278433341
FRMD6	hsa-mir-200c	-0.301319359	0	0	0.468451367	4.74E-06	0.000220187	targetprofiler-Yes	targetscan-Yes	miRanda-NO	0.591764253	2.939930899
PPAP2A	hsa-mir-100	0.309069237	0	0	-0.46693738	5.14E-06	0.000235219	targetprofiler-NO	targetscan-NO	miRanda-Yes	0.292872302	0.312278876
RASA3	hsa-mir-100	0.322407839	0	0	-0.466866161	5.16E-06	0.000235956	targetprofiler-NO	targetscan-NO	miRanda-Yes	0.473771155	0.312278876
ANKS6	hsa-mir-221	0.400736963	0	0	-0.588888846	9.29E-07	0.000236226	targetprofiler-NO	targetscan-Yes	miRanda-NO	1.474572832	8.24707359
TBCCD1	hsa-mir-944	0.394712873	0	0	-0.487460328	1.62E-05	0.000239168	targetprofiler-NO	targetscan-Yes	miRanda-NO	1.095610806	3.552093515
SLC6A17	hsa-mir-141	0.507272133	0	0	-0.497999578	9.91E-06	0.000257474	targetprofiler-Yes	targetscan-Yes	miRanda-NO	0.162406634	1.456361288
PLAGL2	hsa-mir-141	0.75572621	0	0	-0.497301627	1.02E-05	0.000264417	targetprofiler-Yes	targetscan-Yes	miRanda-NO	1.126459305	1.456361288
KIAA0895	hsa-mir-589	0.487985136	0	0	-0.484527635	1.86E-05	0.000267027	targetprofiler-NO	targetscan-Yes	miRanda-NO	1.535881333	0.628332361
MPHOSPH6	hsa-mir-224	0.312834069	0	0	-0.463096935	6.28E-06	0.000277824	targetprofiler-NO	targetscan-Yes	miRanda-NO	1.151890619	0.551425837
SIX4	hsa-mir-136	0.685842209	0	0	-0.495777083	1.10E-05	0.000280311	targetprofiler-NO	targetscan-Yes	miRanda-NO	0.16251138	0.694714543
FRMD3	hsa-mir-520f	0.377065981	0	0	-0.482928017	2.00E-05	0.000283353	targetprofiler-NO	targetscan-NO	miRanda-Yes	0.150726406	2.667642573
NUDT16L1	hsa-let-7d	-0.302985244	0	0	0.460486078	7.20E-06	0.000309647	targetprofiler-Yes	targetscan-NO	miRanda-NO	2.728408296	1.059152617
SLC6A4	hsa-mir-141	0.738104699	0	0	-0.492800028	1.27E-05	0.000313498	targetprofiler-NO	targetscan-Yes	miRanda-NO	0.093515961	1.456361288
DUSP22	hsa-mir-221	-0.366169384	0	0	0.582093184	1.33E-06	0.000316757	targetprofiler-NO	targetscan-NO	miRanda-Yes	0.882622055	8.24707359
LAMC1	hsa-mir-411	0.460763316	0	0	-0.689023009	4.72E-06	0.000345194	targetprofiler-NO	targetscan-Yes	miRanda-NO	0.950077024	0.954427568
LIPG	hsa-mir-216a	0.90539054	0	0	-0.4773859	2.56E-05	0.00034706	targetprofiler-Yes	targetscan-Yes	miRanda-NO	1.64081524	4.086544397
CALN1	hsa-mir-758	0.441332664	0	0	-0.47720743	2.58E-05	0.000349342	targetprofiler-NO	targetscan-Yes	miRanda-NO	1.686201917	2.365946043
AMPH	hsa-mir-134	0.693115802	0	0	-0.489781778	1.46E-05	0.000350446	targetprofiler-Yes	targetscan-Yes	miRanda-Yes	0.064407104	1.844226181
LEPREL1	hsa-mir-335	0.447550255	0	0	-0.457089006	8.57E-06	0.000356378	targetprofiler-NO	targetscan-Yes	miRanda-NO	0.426924944	0.278433341
MPPED2	hsa-mir-766	0.534681017	0	0	-0.476509997	2.66E-05	0.000358328	targetprofiler-NO	targetscan-Yes	miRanda-NO	1.128222545	0.207273551
MEF2C	hsa-mir-21	-0.419178107	0	0	0.57884679	1.57E-06	0.000363891	targetprofiler-NO	targetscan-Yes	miRanda-NO	0.737293877	2.939359528
HDAC2	hsa-mir-421	0.446056002	0	0	-0.475937169	2.73E-05	0.000365759	targetprofiler-NO	targetscan-Yes	miRanda-NO	1.535907139	1.942162381
PDCD1LG2	hsa-mir-155	0.559084023	0	0	-0.475172899	2.82E-05	0.000375791	targetprofiler-NO	targetscan-Yes	miRanda-NO	0.483479855	1.99659512
SMC1A	hsa-mir-197	0.298073937	0	0	-0.455380533	9.35E-06	0.000382067	targetprofiler-NO	targetscan-Yes	miRanda-NO	1.289353896	0.847037753
NUDT21	hsa-mir-197	0.312965904	0	0	-0.454724622	9.66E-06	0.000392805	targetprofiler-NO	targetscan-Yes	miRanda-NO	0.807016039	0.847037753
SIX4	hsa-mir-381	0.66590707	0	0	-0.484272538	1.88E-05	0.00043006	targetprofiler-Yes	targetscan-NO	miRanda-NO	0.16251138	0.859067178
FGF1	hsa-mir-141	-0.304982037	0	0	0.451773371	1.12E-05	0.000443495	targetprofiler-NO	targetscan-Yes	miRanda-NO	0.239414613	4.581534214
C9orf24	hsa-mir-200c	0.488072903	0	0	-0.48230964	2.05E-05	0.00046153	targetprofiler-Yes	targetscan-NO	miRanda-NO	0.447053941	1.19680443
ZBTB5	hsa-mir-197	0.308599131	0	0	-0.450449604	1.20E-05	0.000467447	targetprofiler-NO	targetscan-Yes	miRanda-NO	0.974806904	0.847037753
H3F3B	hsa-mir-215	0.537285923	0	0	-0.449616971	1.25E-05	0.000483144	targetprofiler-Yes	targetscan-NO	miRanda-NO	1.009141636	0.401909246
ZBTB5	hsa-mir-505	0.331398043	0	0	-0.448322678	1.33E-05	0.000508878	targetprofiler-NO	targetscan-Yes	miRanda-NO	0.974806904	0.89379956
PTCD3	hsa-mir-629	0.380686605	0	0	-0.466423185	4.14E-05	0.000511486	targetprofiler-NO	targetscan-Yes	miRanda-NO	1.315044009	2.570630447
ZCCHC24	hsa-mir-484	-0.331994504	0	0	0.447321943	1.40E-05	0.000529696	targetprofiler-Yes	targetscan-NO	miRanda-NO	0.352928331	1.37200598
COL8A2	hsa-mir-22	0.399717236	0	0	-0.44629129	1.47E-05	0.000551798	targetprofiler-Yes	targetscan-Yes	miRanda-NO	1.600983951	0.664739171
ACAT1	hsa-mir-141	0.559237588	0	0	-0.476977778	2.61E-05	0.000557267	targetprofiler-NO	targetscan-Yes	miRanda-NO	0.413765047	1.456361288
COCH	hsa-mir-141	0.544027937	0	0	-0.476328493	2.68E-05	0.000570171	targetprofiler-NO	targetscan-Yes	miRanda-NO	0.400279786	1.456361288
ADAM8	hsa-mir-206	0.546127919	0	0	-0.475651541	2.76E-05	0.000584111	targetprofiler-Yes	targetscan-NO	miRanda-NO	5.054708872	1.249334832
IPO9	hsa-mir-106b	0.410934732	0	0	-0.669532534	1.09E-05	0.000587336	targetprofiler-Yes	targetscan-NO	miRanda-NO	1.562176326	2.983445354
SKIV2L2	hsa-mir-518f	0.584953611	0	0	-0.461650817	5.07E-05	0.000602892	targetprofiler-NO	targetscan-NO	miRanda-Yes	1.1358883	1.854037952
PURG	hsa-mir-758	0.481506732	0	0	-0.460549371	5.31E-05	0.000625911	targetprofiler-Yes	targetscan-Yes	miRanda-NO	0.425653261	2.365946043
ABCA8	hsa-let-7c	0.329472386	0	0	-0.442776427	1.75E-05	0.000634478	targetprofiler-NO	targetscan-NO	miRanda-Yes	0.065657767	0.32824564
CD93	hsa-mir-100	0.323151738	0	0	-0.442347166	1.79E-05	0.000644971	targetprofiler-Yes	targetscan-NO	miRanda-NO	0.472900592	0.312278876
TNKS	hsa-mir-598	0.4855233	0	0	-0.664372462	1.35E-05	0.000671003	targetprofiler-NO	targetscan-Yes	miRanda-NO	1.494949459	1.309156376
FREM2	hsa-mir-498	0.454076539	0	0	-0.458367879	5.83E-05	0.000674339	targetprofiler-NO	targetscan-Yes	miRanda-NO	0.500152689	1.610428813
KLHL3	hsa-mir-200c	0.592689108	0	0	-0.471085848	3.38E-05	0.00068384	targetprofiler-NO	targetscan-Yes	miRanda-NO	0.269953673	1.19680443
HSPA14	hsa-mir-197	0.485869194	0	0	-0.440664223	1.94E-05	0.000690053	targetprofiler-NO	targetscan-NO	miRanda-Yes	1.47756462	0.847037753
PHF21B	hsa-mir-935	0.587464415	0	0	-0.469964011	3.55E-05	0.000711123	targetprofiler-NO	targetscan-NO	miRanda-Yes	0.245824048	6.967809709
DKK3	hsa-mir-141	-0.297925525	0	0	0.439707421	2.03E-05	0.000716258	targetprofiler-Yes	targetscan-Yes	miRanda-NO	0.431936537	4.581534214
MGAT3	hsa-mir-203	0.322276601	0	0	-0.439542652	2.05E-05	0.000720766	targetprofiler-NO	targetscan-Yes	miRanda-NO	0.383556711	4.789256
EPB41L5	hsa-mir-520f	0.388799296	0	0	-0.455549229	6.55E-05	0.000741743	targetprofiler-Yes	targetscan-NO	miRanda-NO	0.497304399	2.667642573
TMEM194A	hsa-mir-629	0.456544483	0	0	-0.660516531	1.57E-05	0.000742893	targetprofiler-Yes	targetscan-Yes	miRanda-NO	1.957825583	1.915814594
ERBB4	hsa-mir-483	0.506584421	0	0	-0.468124802	3.84E-05	0.00075775	targetprofiler-NO	targetscan-Yes	miRanda-NO	0.058712774	33.4525939
CCDC68	hsa-mir-141	0.785379785	0	0	-0.467089461	4.02E-05	0.000784926	targetprofiler-NO	targetscan-Yes	miRanda-NO	1.74505275	1.456361288
USP10	hsa-mir-505	0.324274599	0	0	-0.43695083	2.32E-05	0.00079778	targetprofiler-Yes	targetscan-Yes	miRanda-Yes	1.094177761	0.89379956
CRYAB	hsa-mir-130a	0.296466286	0	0	-0.436551399	2.37E-05	0.00080987	targetprofiler-NO	targetscan-NO	miRanda-Yes	0.155187706	0.561876583
PHF6	hsa-mir-197	0.304697426	0	0	-0.435747554	2.46E-05	0.000835236	targetprofiler-Yes	targetscan-NO	miRanda-NO	1.228164343	0.847037753
ATP2B1	hsa-mir-203	0.473872691	0	0	-0.709024801	5.57E-06	0.000842595	targetprofiler-NO	targetscan-Yes	miRanda-NO	1.113443091	0.589132374
SETDB2	hsa-mir-140	0.377817419	0	0	-0.4515545	7.73E-05	0.000847389	targetprofiler-NO	targetscan-Yes	miRanda-NO	0.831163123	0.480769221
SIX4	hsa-mir-539	0.569649043	0	0	-0.464606541	4.47E-05	0.000853999	targetprofiler-NO	targetscan-Yes	miRanda-NO	0.16251138	1.023821647
ZNF146	hsa-mir-197	0.332222834	0	0	-0.435013465	2.55E-05	0.00085929	targetprofiler-Yes	targetscan-Yes	miRanda-NO	1.222125709	0.847037753
SMO	hsa-mir-130a	0.387242195	0	0	-0.450697698	8.01E-05	0.000871592	targetprofiler-NO	targetscan-Yes	miRanda-NO	1.712971038	2.062070122
RFWD3	hsa-mir-197	0.416128851	0	0	-0.434563377	2.60E-05	0.000874599	targetprofiler-NO	targetscan-Yes	miRanda-NO	1.341806417	0.847037753
PEX13	hsa-mir-197	0.307226233	0	0	-0.434007987	2.67E-05	0.000893046	targetprofiler-Yes	targetscan-Yes	miRanda-NO	1.270782734	0.847037753
EPB41L5	hsa-mir-526b	0.386808087	0	0	-0.449392917	8.45E-05	0.000909428	targetprofiler-NO	targetscan-Yes	miRanda-NO	0.497304399	0.535820618
PPM1L	hsa-mir-221	0.529538174	0	0	-0.462382782	4.92E-05	0.000920282	targetprofiler-NO	targetscan-NO	miRanda-Yes	0.648129748	2.65004546
PIP5K1B	hsa-let-7b	0.424593841	0	0	-0.448984529	8.59E-05	0.00092203	targetprofiler-Yes	targetscan-NO	miRanda-NO	0.205886838	0.230668769
FAM13C	hsa-mir-141	0.658166187	0	0	-0.462103626	4.98E-05	0.000928094	targetprofiler-NO	targetscan-Yes	miRanda-NO	1.366391175	1.456361288
PGR	hsa-mir-200c	0.512717558	0	0	-0.459407789	5.58E-05	0.001016172	targetprofiler-NO	targetscan-NO	miRanda-Yes	0.575183053	1.19680443
SIX4	hsa-mir-758	0.671047736	0	0	-0.458546955	5.78E-05	0.001045521	targetprofiler-NO	targetscan-Yes	miRanda-NO	0.16251138	1.844449436
MKKS	hsa-mir-182	0.485967497	0	0	-0.458523877	5.79E-05	0.001046239	targetprofiler-Yes	targetscan-NO	miRanda-NO	0.680681873	1.722221601
FMO2	hsa-mir-140	0.50562907	0	0	-0.444831593	0.000101637	0.001056211	targetprofiler-NO	targetscan-Yes	miRanda-NO	0.102820542	0.480769221
TRIM24	hsa-mir-520f	0.401696531	0	0	-0.444682757	0.000102248	0.001061207	targetprofiler-NO	targetscan-NO	miRanda-Yes	1.549809297	2.667642573
PNMAL2	hsa-mir-493	0.441778807	0	0	-0.645130603	2.87E-05	0.001084282	targetprofiler-NO	targetscan-Yes	miRanda-NO	0.723531099	2.600932203
SIX4	hsa-mir-889	0.494526505	0	0	-0.457302319	6.09E-05	0.001089712	targetprofiler-NO	targetscan-Yes	miRanda-NO	0.16251138	1.289151453
ODZ3	hsa-mir-411	0.685287615	0	0	-0.64441943	2.94E-05	0.001101062	targetprofiler-NO	targetscan-NO	miRanda-Yes	1.247932037	0.954427568
ATP6V1A	hsa-mir-22	0.503956001	0	0	-0.456439337	6.32E-05	0.001121309	targetprofiler-NO	targetscan-Yes	miRanda-NO	0.418240775	1.050498393
TBC1D1	hsa-mir-141	0.738771505	0	0	-0.456147924	6.39E-05	0.001131917	targetprofiler-NO	targetscan-Yes	miRanda-NO	0.580144843	1.456361288
PARVA	hsa-mir-21	0.477119542	0	0	-0.549001955	6.72E-06	0.001188595	targetprofiler-NO	targetscan-Yes	miRanda-NO	1.000550019	2.939359528
SLC6A17	hsa-mir-96	0.503860665	0	0	-0.454440966	6.86E-05	0.001198329	targetprofiler-NO	targetscan-Yes	miRanda-NO	0.162406634	2.075120976
RSBN1	hsa-mir-335	0.480946486	0	0	-0.425755338	3.94E-05	0.001216326	targetprofiler-Yes	targetscan-Yes	miRanda-NO	0.720057777	0.278433341
BICD2	hsa-mir-31	0.326128743	0	0	-0.425542299	3.98E-05	0.001225995	targetprofiler-NO	targetscan-Yes	miRanda-NO	0.826101319	1.305408694
NOLC1	hsa-mir-505	0.328868837	0	0	-0.425217653	4.04E-05	0.001239725	targetprofiler-NO	targetscan-Yes	miRanda-NO	1.412595927	0.89379956
SLC4A5	hsa-mir-141	0.632945697	0	0	-0.452471971	7.45E-05	0.00127907	targetprofiler-NO	targetscan-Yes	miRanda-NO	2.6631732	1.456361288
CTSC	hsa-mir-31	0.355924862	0	0	-0.424353008	4.20E-05	0.001279242	targetprofiler-NO	targetscan-Yes	miRanda-NO	0.989984124	1.305408694
C10orf90	hsa-mir-1262	0.384293657	0	0	-0.438823112	0.000129161	0.001279806	targetprofiler-NO	targetscan-Yes	miRanda-NO	20.04959104	0.850515191
ST3GAL6	hsa-mir-141	0.685962318	0	0	-0.452359359	7.48E-05	0.001283986	targetprofiler-Yes	targetscan-Yes	miRanda-NO	0.461371994	1.456361288
DDX26B	hsa-mir-505	0.418961122	0	0	-0.423772098	4.31E-05	0.001307	targetprofiler-NO	targetscan-Yes	miRanda-NO	0.494164508	0.89379956
LRRC32	hsa-mir-505	-0.306661614	0	0	0.42358267	4.35E-05	0.001315843	targetprofiler-Yes	targetscan-Yes	miRanda-NO	0.637329894	0.89379956
CORO1C	hsa-mir-31	0.420884041	0	0	-0.423489864	4.37E-05	0.001320067	targetprofiler-Yes	targetscan-Yes	miRanda-NO	0.6662839	1.305408694
NKD1	hsa-mir-183	0.511159883	0	0	-0.636585456	3.94E-05	0.001325537	targetprofiler-NO	targetscan-Yes	miRanda-NO	4.297494581	4.350652314
AMPH	hsa-mir-433	0.904268132	0	0	-0.451278036	7.82E-05	0.001330248	targetprofiler-NO	targetscan-Yes	miRanda-NO	0.064407104	1.038639247
ITPKB	hsa-mir-452	0.376189871	0	0	-0.545503608	7.90E-06	0.001360499	targetprofiler-NO	targetscan-Yes	miRanda-NO	1.360703306	1.014922297
MARS2	hsa-mir-335	0.456870234	0	0	-0.436089953	0.000143825	0.001394888	targetprofiler-Yes	targetscan-Yes	miRanda-NO	1.696561335	2.219972265
PAK7	hsa-mir-141	0.725321689	0	0	-0.449664748	8.35E-05	0.001401773	targetprofiler-NO	targetscan-Yes	miRanda-NO	0.288651397	1.456361288
CENPE	hsa-mir-664	-0.379348427	0	0	0.435703961	0.000146016	0.001411315	targetprofiler-NO	targetscan-Yes	miRanda-NO	8.7304948	1.340401801
RPS6KA2	hsa-mir-136	0.29431327	0	0	-0.421127334	4.87E-05	0.001439639	targetprofiler-Yes	targetscan-Yes	miRanda-NO	0.512229375	0.897622158
FHL5	hsa-mir-140	0.421298726	0	0	-0.434678799	0.000151983	0.001457343	targetprofiler-NO	targetscan-Yes	miRanda-NO	0.135654687	0.480769221
PTPN2	hsa-mir-1307	0.318676311	0	0	-0.420373471	5.04E-05	0.001480402	targetprofiler-NO	targetscan-Yes	miRanda-NO	1.057316907	2.360445732
SYNGR1	hsa-mir-216b	0.554221193	0	0	-0.447821633	9.01E-05	0.001488127	targetprofiler-Yes	targetscan-NO	miRanda-NO	0.366180943	14.26104114
PTPRU	hsa-mir-21	0.531122838	0	0	-0.54301157	8.85E-06	0.001492107	targetprofiler-NO	targetscan-Yes	miRanda-NO	2.795314629	2.939359528
GPR143	hsa-mir-378	0.518420965	0	0	-0.447357457	9.18E-05	0.00151042	targetprofiler-NO	targetscan-Yes	miRanda-NO	2.142638745	0.990318554
TSPYL5	hsa-mir-197	0.354530731	0	0	-0.419626783	5.21E-05	0.001519734	targetprofiler-NO	targetscan-Yes	miRanda-NO	1.080085423	0.847037753
CLPB	hsa-mir-141	0.55504506	0	0	-0.446865188	9.36E-05	0.001534551	targetprofiler-Yes	targetscan-Yes	miRanda-NO	0.768982816	1.456361288
PM20D2	hsa-mir-505	0.422765904	0	0	-0.418915719	5.39E-05	0.001558453	targetprofiler-NO	targetscan-Yes	miRanda-NO	0.474822127	0.89379956
LARP4B	hsa-mir-505	0.40295056	0	0	-0.418173156	5.57E-05	0.001601197	targetprofiler-NO	targetscan-Yes	miRanda-NO	1.368961622	0.89379956
FANCA	hsa-mir-452	0.349754616	0	0	-0.417545978	5.73E-05	0.001636802	targetprofiler-NO	targetscan-Yes	miRanda-NO	4.45143014	0.334963049
SCRIB	hsa-mir-20a	0.377595232	0	0	-0.430313463	0.000179992	0.00166785	targetprofiler-NO	targetscan-NO	miRanda-Yes	2.344208353	5.102578669
PTPRG	hsa-mir-411	0.504478818	0	0	-0.626168527	5.74E-05	0.001679433	targetprofiler-Yes	targetscan-Yes	miRanda-NO	1.61382443	0.954427568
HGSNAT	hsa-mir-21	0.435843512	0	0	-0.539586188	1.03E-05	0.001693328	targetprofiler-NO	targetscan-Yes	miRanda-NO	1.222547955	2.939359528
BDH1	hsa-mir-96	0.487019708	0	0	-0.443714541	0.000106304	0.001695749	targetprofiler-NO	targetscan-Yes	miRanda-NO	0.245947729	2.075120976
TRIM24	hsa-mir-518c	0.383473568	0	0	-0.428969902	0.000189523	0.001737325	targetprofiler-NO	targetscan-NO	miRanda-Yes	1.549809297	0.365545378
GPRC5B	hsa-mir-143	0.493925798	0	0	-0.542672863	3.24E-05	0.001776763	targetprofiler-NO	targetscan-Yes	miRanda-NO	0.271429733	0.535035777
PEG3	hsa-mir-493	0.681775421	0	0	-0.62272248	6.47E-05	0.001814201	targetprofiler-NO	targetscan-Yes	miRanda-NO	0.29509601	2.600932203
BVES	hsa-mir-136	0.65203331	0	0	-0.441485715	0.000116211	0.001820848	targetprofiler-Yes	targetscan-NO	miRanda-NO	0.410232518	0.694714543
USP44	hsa-mir-143	0.362544879	0	0	-0.541821665	3.35E-05	0.001821726	targetprofiler-NO	targetscan-Yes	miRanda-Yes	0.300294513	0.535035777
CELF2	hsa-mir-146a	0.431421329	0	0	-0.414496297	6.57E-05	0.001823198	targetprofiler-Yes	targetscan-NO	miRanda-NO	0.245229333	1.475617595
BAP1	hsa-mir-10a	0.530892113	0	0	-0.441411111	0.000116557	0.00182553	targetprofiler-Yes	targetscan-NO	miRanda-Yes	0.771063513	0.82091333
EIF5A2	hsa-mir-31	0.294251118	0	0	-0.414349827	6.61E-05	0.001832845	targetprofiler-NO	targetscan-Yes	miRanda-NO	0.678720509	1.305408694
SERPINH1	hsa-mir-493	0.502777292	0	0	-0.620784888	6.93E-05	0.001894657	targetprofiler-NO	targetscan-Yes	miRanda-Yes	2.826130511	2.600932203
SIX4	hsa-mir-323	0.681488655	0	0	-0.440223274	0.000122194	0.0018951	targetprofiler-NO	targetscan-Yes	miRanda-NO	0.16251138	1.809314836
ZBED4	hsa-mir-505	0.326797299	0	0	-0.413279727	6.94E-05	0.00190128	targetprofiler-NO	targetscan-Yes	miRanda-NO	1.431638285	0.89379956
MRAS	hsa-mir-146a	0.318424583	0	0	-0.413169043	6.97E-05	0.001908347	targetprofiler-Yes	targetscan-NO	miRanda-NO	0.212180104	1.475617595
ANKS6	hsa-mir-130a	0.345253702	0	0	-0.413032132	7.01E-05	0.001917103	targetprofiler-NO	targetscan-Yes	miRanda-NO	0.78417242	0.561876583
ATP2B4	hsa-mir-203	0.577766327	0	0	-0.678145029	2.00E-05	0.001922199	targetprofiler-NO	targetscan-Yes	miRanda-NO	1.250617685	0.589132374
ZNF667	hsa-mir-411	0.501197242	0	0	-0.619552059	7.23E-05	0.001944654	targetprofiler-NO	targetscan-Yes	miRanda-NO	0.516716034	0.954427568
NELL1	hsa-mir-495	0.499439177	0	0	-0.438798322	0.000129287	0.001980342	targetprofiler-NO	targetscan-Yes	miRanda-NO	0.017183239	0.789317852
BAG2	hsa-mir-130a	0.304660841	0	0	-0.411919177	7.37E-05	0.001992628	targetprofiler-NO	targetscan-Yes	miRanda-NO	1.140063953	0.561876583
C15orf61	hsa-mir-221	0.49539845	0	0	-0.438144214	0.000132669	0.0020216	targetprofiler-NO	targetscan-Yes	miRanda-NO	0.797206955	2.65004546
ADAMTSL1	hsa-mir-1262	0.664912803	0	0	-0.423578815	0.00023262	0.002043777	targetprofiler-Yes	targetscan-NO	miRanda-NO	0.396768435	0.850515191
CDCA8	hsa-mir-452	0.334239251	0	0	-0.411057079	7.66E-05	0.002053685	targetprofiler-NO	targetscan-Yes	miRanda-NO	8.049751202	0.334963049
AFAP1L2	hsa-mir-143	0.395018139	0	0	-0.536353594	4.16E-05	0.002161913	targetprofiler-NO	targetscan-Yes	miRanda-NO	0.311236425	0.535035777
POP1	hsa-mir-598	0.428193522	0	0	-0.535421112	4.31E-05	0.002222143	targetprofiler-NO	targetscan-Yes	miRanda-NO	1.275457951	1.463942979
PROZ	hsa-mir-34a	0.516036576	0	0	-0.434964766	0.000150296	0.002227894	targetprofiler-Yes	targetscan-NO	miRanda-Yes	0.055274541	1.728441557
CLUAP1	hsa-mir-140	0.39108473	0	0	-0.42060047	0.000260119	0.002232314	targetprofiler-NO	targetscan-Yes	miRanda-NO	0.901124225	0.480769221
YBX1	hsa-mir-31	0.299200719	0	0	-0.408714561	8.49E-05	0.00223361	targetprofiler-NO	targetscan-NO	miRanda-Yes	0.973694818	1.305408694
FKBP9	hsa-mir-183	0.426946864	0	0	-0.612906817	9.07E-05	0.002247106	targetprofiler-NO	targetscan-Yes	miRanda-NO	1.783840911	4.350652314
PPP1CB	hsa-mir-452	0.313249286	0	0	-0.408242763	8.67E-05	0.002270488	targetprofiler-NO	targetscan-Yes	miRanda-NO	0.782895253	0.334963049
SPRY4	hsa-mir-411	0.384363601	0	0	-0.420038582	0.00026563	0.002270496	targetprofiler-NO	targetscan-Yes	miRanda-NO	0.501833805	1.2760813
COL5A1	hsa-mir-493	0.414740563	0	0	-0.612258712	9.28E-05	0.002277334	targetprofiler-Yes	targetscan-Yes	miRanda-NO	2.927943652	2.600932203
PPIF	hsa-mir-22	0.706785443	0	0	-0.434040029	0.000155814	0.002292232	targetprofiler-NO	targetscan-Yes	miRanda-NO	0.643652739	1.050498393
AMPH	hsa-mir-539	0.731522992	0	0	-0.433614578	0.000158415	0.002322384	targetprofiler-Yes	targetscan-Yes	miRanda-NO	0.064407104	1.023821647
HPGD	hsa-mir-141	0.607865489	0	0	-0.670280812	2.70E-05	0.002337513	targetprofiler-NO	targetscan-Yes	miRanda-NO	0.174653681	0.602627854
ABCD4	hsa-mir-197	-0.300359751	0	0	0.407077367	9.12E-05	0.002363594	targetprofiler-Yes	targetscan-NO	miRanda-NO	0.71674126	0.847037753
ATP8B4	hsa-mir-200c	0.665070168	0	0	-0.432889765	0.000162937	0.002374812	targetprofiler-NO	targetscan-Yes	miRanda-NO	1.332568583	1.19680443
C10orf26	hsa-mir-185	-0.305204453	0	0	0.406601784	9.31E-05	0.002402223	targetprofiler-Yes	targetscan-NO	miRanda-NO	0.891967069	1.283769059
SYTL4	hsa-mir-505	-0.316502522	0	0	0.406579873	9.32E-05	0.002403917	targetprofiler-NO	targetscan-Yes	miRanda-NO	0.965720824	0.89379956
AHNAK2	hsa-mir-31	0.302372906	0	0	-0.406473543	9.36E-05	0.002412688	targetprofiler-NO	targetscan-Yes	miRanda-NO	1.059645502	1.305408694
UNC5D	hsa-mir-589	0.410338857	0	0	-0.417763681	0.000289052	0.002427555	targetprofiler-NO	targetscan-Yes	miRanda-NO	7.380063485	0.628332361
GNAO1	hsa-mir-143	0.445372655	0	0	-0.532434442	4.85E-05	0.002429316	targetprofiler-NO	targetscan-Yes	miRanda-NO	0.173269953	0.535035777
ANKH	hsa-mir-376c	0.684401768	0	0	-0.432097285	0.000168018	0.002431938	targetprofiler-NO	targetscan-Yes	miRanda-NO	1.126704603	1.121976426
C17orf70	hsa-mir-454	0.384433941	0	0	-0.417180507	0.000295354	0.0024693	targetprofiler-Yes	targetscan-NO	miRanda-NO	1.764916122	3.73764155
CDH12	hsa-mir-141	0.561563891	0	0	-0.431123366	0.000174462	0.002503987	targetprofiler-NO	targetscan-Yes	miRanda-NO	1.166298962	1.456361288
CH25H	hsa-mir-376c	0.830340664	0	0	-0.430927006	0.000175788	0.002518594	targetprofiler-Yes	targetscan-Yes	miRanda-Yes	0.435239714	1.121976426
CCNDBP1	hsa-mir-505	-0.343668611	0	0	0.404589327	0.000101602	0.002572477	targetprofiler-NO	targetscan-NO	miRanda-Yes	0.614660637	0.89379956
SIX4	hsa-mir-370	0.699699721	0	0	-0.429952472	0.000182509	0.002592706	targetprofiler-NO	targetscan-Yes	miRanda-NO	0.16251138	1.4229948
C10orf118	hsa-mir-2110	0.442344218	0	0	-0.415309526	0.00031643	0.002607393	targetprofiler-Yes	targetscan-NO	miRanda-NO	1.003264904	0.124389066
BMP6	hsa-mir-130a	0.297289683	0	0	-0.403889996	0.000104723	0.002633733	targetprofiler-Yes	targetscan-NO	miRanda-NO	0.285492565	0.561876583
ADCY8	hsa-mir-410	0.552648905	0	0	-0.414819869	0.000322168	0.00264467	targetprofiler-NO	targetscan-Yes	miRanda-NO	0.112086581	2.630057219
TMCC2	hsa-mir-150	0.534791566	0	0	-0.428866041	0.000190279	0.002678783	targetprofiler-NO	targetscan-Yes	miRanda-NO	0.528147748	1.57964111
PDGFD	hsa-mir-21	-0.514993274	0	0	0.427888362	0.00019753	0.002758608	targetprofiler-NO	targetscan-Yes	miRanda-NO	3.793125364	3.096079214
WWC2	hsa-mir-493	0.456209952	0	0	-0.60320195	0.000125328	0.002765891	targetprofiler-Yes	targetscan-Yes	miRanda-NO	0.95380533	2.600932203
CHD7	hsa-mir-505	0.35938788	0	0	-0.40242406	0.000111557	0.00276611	targetprofiler-NO	targetscan-Yes	miRanda-NO	1.235087721	0.89379956
CAV2	hsa-mir-381	0.516896648	0	0	-0.401962198	0.000113794	0.002809097	targetprofiler-Yes	targetscan-NO	miRanda-NO	0.13432474	0.485513362
EPB41L5	hsa-mir-520g	0.378033595	0	0	-0.41261909	0.000349156	0.002820714	targetprofiler-Yes	targetscan-NO	miRanda-NO	0.497304399	1.647095853
ATP1A2	hsa-mir-140	0.578176374	0	0	-0.412520313	0.000350414	0.002828977	targetprofiler-NO	targetscan-Yes	miRanda-NO	0.215817999	0.480769221
ZCCHC24	hsa-let-7c	0.3081215	0	0	-0.401670324	0.000115229	0.002836765	targetprofiler-Yes	targetscan-NO	miRanda-NO	0.352928331	0.32824564
RQCD1	hsa-mir-197	0.371780806	0	0	-0.401515827	0.000115995	0.00285147	targetprofiler-NO	targetscan-NO	miRanda-Yes	1.255993698	0.847037753
PDPN	hsa-mir-31	0.724437068	0	0	-0.426540208	0.000207946	0.002870813	targetprofiler-NO	targetscan-Yes	miRanda-NO	1.208743141	1.899395294
KIF11	hsa-mir-664	-0.412586124	0	0	0.41199896	0.000357125	0.002872969	targetprofiler-NO	targetscan-Yes	miRanda-NO	6.985257389	1.340401801
PAK7	hsa-mir-200c	0.627994084	0	0	-0.426430238	0.000208818	0.002880201	targetprofiler-Yes	targetscan-Yes	miRanda-Yes	0.288651397	1.19680443
PRDM4	hsa-mir-141	0.529325534	0	0	-0.42633979	0.000209537	0.002887736	targetprofiler-NO	targetscan-Yes	miRanda-NO	0.813322637	1.456361288
MPZ	hsa-mir-493	0.741184178	0	0	-0.600594483	0.000136444	0.002916823	targetprofiler-NO	targetscan-Yes	miRanda-NO	0.370426502	2.600932203
PDE10A	hsa-mir-200c	0.512939432	0	0	-0.659819571	3.99E-05	0.002983796	targetprofiler-NO	targetscan-Yes	miRanda-NO	0.359007595	0.491350492
PEG3	hsa-mir-543	0.527963999	0	0	-0.599465936	0.000141524	0.002986377	targetprofiler-NO	targetscan-Yes	miRanda-NO	0.29509601	1.812864939
TELO2	hsa-mir-15a	0.397385768	0	0	-0.410647408	0.000375073	0.002988277	targetprofiler-NO	targetscan-NO	miRanda-Yes	1.893568869	2.246919821
DBF4	hsa-mir-197	0.490356047	0	0	-0.400047232	0.00012352	0.002992284	targetprofiler-NO	targetscan-Yes	miRanda-NO	2.213093572	0.847037753
SYNCRIP	hsa-mir-197	0.421260017	0	0	-0.400020828	0.000123659	0.002995121	targetprofiler-NO	targetscan-Yes	miRanda-NO	0.984720236	0.847037753
NUDT16	hsa-mir-221	0.586069212	0	0	-0.424853826	0.000221685	0.003016776	targetprofiler-NO	targetscan-Yes	miRanda-NO	0.679357142	2.65004546
PSME4	hsa-mir-197	0.395347732	0	0	-0.399514713	0.000126358	0.003047091	targetprofiler-NO	targetscan-Yes	miRanda-NO	1.305910647	0.847037753
GTF2IRD2	hsa-mir-664	0.43139355	0	0	-0.409909284	0.00038522	0.003051217	targetprofiler-NO	targetscan-Yes	miRanda-NO	0.850324042	1.340401801
MKI67	hsa-mir-664	-0.401657596	0	0	0.409861358	0.000385887	0.003055598	targetprofiler-Yes	targetscan-Yes	miRanda-NO	8.05787758	1.340401801
CCDC14	hsa-mir-197	0.299324187	0	0	-0.399424179	0.000126847	0.003056776	targetprofiler-NO	targetscan-Yes	miRanda-NO	0.885135691	0.847037753
IGSF3	hsa-mir-642a	0.421104235	0	0	-0.399417002	0.000126886	0.003057178	targetprofiler-NO	targetscan-Yes	miRanda-NO	1.795912596	0.927657621
IGF1	hsa-mir-141	0.519451148	0	0	-0.42414509	0.000227704	0.003079126	targetprofiler-NO	targetscan-Yes	miRanda-NO	0.990378633	1.456361288
ANKRD6	hsa-mir-500a	0.392937432	0	0	-0.409481068	0.000391221	0.003088937	targetprofiler-NO	targetscan-Yes	miRanda-NO	0.665024266	0.628500325
ARHGAP32	hsa-mir-203	0.53954266	0	0	-0.657558692	4.33E-05	0.003132719	targetprofiler-NO	targetscan-Yes	miRanda-NO	0.869450013	0.589132374
BMX	hsa-mir-195	0.314170569	0	0	-0.398434441	0.000132303	0.00315835	targetprofiler-NO	targetscan-NO	miRanda-Yes	0.126314608	0.414678576
BTD	hsa-mir-877	-0.29750367	0	0	0.398129486	0.000134027	0.003190479	targetprofiler-NO	targetscan-Yes	miRanda-Yes	0.660018871	3.423354775
EPHB2	hsa-mir-873	0.543641657	0	0	-0.422045028	0.000246429	0.003273371	targetprofiler-NO	targetscan-Yes	miRanda-NO	0.528202574	0.473909659
ZCCHC24	hsa-mir-505	-0.333607	0	0	0.396654739	0.000142663	0.003345621	targetprofiler-NO	targetscan-Yes	miRanda-NO	0.352928331	0.89379956
ASAP2	hsa-mir-21	0.517683345	0	0	-0.519774321	2.46E-05	0.003366269	targetprofiler-NO	targetscan-Yes	miRanda-NO	1.270950735	2.939359528
FBN2	hsa-mir-217	0.51871053	0	0	-0.421013452	0.000256136	0.003374316	targetprofiler-Yes	targetscan-Yes	miRanda-Yes	0.788348873	6.555298104
TMPO	hsa-mir-197	0.394021053	0	0	-0.396266547	0.00014502	0.003389663	targetprofiler-NO	targetscan-Yes	miRanda-NO	1.422071534	0.847037753
ZCCHC24	hsa-mir-381	0.3096427	0	0	-0.395713482	0.000148441	0.003453858	targetprofiler-Yes	targetscan-NO	miRanda-NO	0.352928331	0.485513362
OLFM2	hsa-mir-379	0.497312139	0	0	-0.420176486	0.000264268	0.003459577	targetprofiler-NO	targetscan-NO	miRanda-Yes	0.675628966	1.261878873
TRO	hsa-mir-411	0.458703732	0	0	-0.591829954	0.000180593	0.003491419	targetprofiler-NO	targetscan-NO	miRanda-Yes	0.791157813	0.954427568
SKIV2L2	hsa-mir-520g	0.569109563	0	0	-0.404943633	0.000460265	0.003513444	targetprofiler-Yes	targetscan-NO	miRanda-NO	1.1358883	1.647095853
APLP2	hsa-mir-221	0.385271946	0	0	-0.518046078	2.64E-05	0.003557958	targetprofiler-Yes	targetscan-NO	miRanda-NO	1.793493351	8.24707359
MTPAP	hsa-mir-1307	0.366662001	0	0	-0.394354679	0.000157164	0.003609413	targetprofiler-NO	targetscan-Yes	miRanda-NO	1.148074667	2.360445732
ESCO1	hsa-mir-522	0.384376839	0	0	-0.403570988	0.000483243	0.003651061	targetprofiler-Yes	targetscan-NO	miRanda-NO	1.439466974	2.862756313
KIAA1919	hsa-mir-371	0.438586923	0	0	-0.403553583	0.000483541	0.003652732	targetprofiler-NO	targetscan-Yes	miRanda-NO	1.279633769	64.7078363
NCALD	hsa-mir-335	0.522526241	0	0	-0.393862736	0.000160437	0.003669181	targetprofiler-NO	targetscan-Yes	miRanda-NO	0.375448824	0.278433341
PLEK2	hsa-mir-891a	0.545822573	0	0	-0.418030893	0.000286206	0.003684029	targetprofiler-NO	targetscan-NO	miRanda-Yes	1.288888655	6.96430186
EYA4	hsa-mir-433	0.763111929	0	0	-0.418010058	0.000286427	0.003686378	targetprofiler-NO	targetscan-Yes	miRanda-NO	0.068146985	1.038639247
BTBD3	hsa-mir-197	0.346360755	0	0	-0.393659569	0.000161807	0.00369342	targetprofiler-NO	targetscan-Yes	miRanda-NO	0.818061798	0.847037753
ADAMTS15	hsa-mir-216a	0.522118519	0	0	-0.417867667	0.000287941	0.003701274	targetprofiler-NO	targetscan-Yes	miRanda-NO	0.223255916	6.782492844
EN1	hsa-mir-130a	0.333259892	0	0	-0.393141094	0.000165353	0.003755819	targetprofiler-NO	targetscan-Yes	miRanda-NO	5.212535294	0.561876583
MSRB3	hsa-mir-379	0.445095631	0	0	-0.392398048	0.00017056	0.003845275	targetprofiler-NO	targetscan-Yes	miRanda-NO	0.289319349	0.503897174
GRAMD2	hsa-mir-372	0.525325081	0	0	-0.401639098	0.000517358	0.003854081	targetprofiler-Yes	targetscan-NO	miRanda-NO	0.451729288	43.69538498
TRIM24	hsa-mir-518f	0.401740258	0	0	-0.401240034	0.000524673	0.003897271	targetprofiler-NO	targetscan-NO	miRanda-Yes	1.549809297	1.854037952
KIAA1949	hsa-mir-200c	-0.38402822	0	0	0.400930323	0.000530414	0.003931149	targetprofiler-NO	targetscan-NO	miRanda-Yes	1.066617894	0.972717091
CHML	hsa-mir-23a	0.323229652	0	0	-0.391459233	0.000177355	0.003963696	targetprofiler-Yes	targetscan-NO	miRanda-NO	1.738322794	0.970700412
EYA4	hsa-mir-136	0.755492632	0	0	-0.415499411	0.000314229	0.003965689	targetprofiler-NO	targetscan-Yes	miRanda-NO	0.068146985	0.694714543
COQ4	hsa-let-7d	-0.299559665	0	0	0.391413119	0.000177695	0.003969324	targetprofiler-NO	targetscan-NO	miRanda-Yes	1.484485555	1.059152617
SGCA	hsa-mir-195	0.410261214	0	0	-0.400413858	0.000540117	0.003986524	targetprofiler-Yes	targetscan-NO	miRanda-Yes	0.214745538	0.305641814
RHOB	hsa-mir-186	-0.334286497	0	0	0.391278737	0.00017869	0.003986811	targetprofiler-NO	targetscan-Yes	miRanda-NO	0.942854372	0.843399037
ADAMTS6	hsa-mir-503	0.403407963	0	0	-0.399935217	0.000549252	0.004039171	targetprofiler-NO	targetscan-Yes	miRanda-NO	1.859949828	1.775835604
STIL	hsa-mir-224	0.313275408	0	0	-0.390506061	0.000184509	0.004085902	targetprofiler-NO	targetscan-Yes	miRanda-NO	4.102622598	0.551425837
PEG3	hsa-mir-495	0.499212085	0	0	-0.583507776	0.000233938	0.004117294	targetprofiler-NO	targetscan-Yes	miRanda-Yes	0.29509601	1.102229325
CASKIN1	hsa-mir-675	0.50609344	0	0	-0.413932359	0.000332813	0.004144712	targetprofiler-Yes	targetscan-Yes	miRanda-Yes	1.035685113	12.07714533
ARHGAP21	hsa-mir-130a	0.343080314	0	0	-0.389532613	0.000192089	0.004213881	targetprofiler-Yes	targetscan-NO	miRanda-Yes	0.4942663	0.561876583
KIAA1804	hsa-mir-505	0.509335148	0	0	-0.389468193	0.000192601	0.004221787	targetprofiler-NO	targetscan-Yes	miRanda-NO	1.024561499	0.89379956
TCF20	hsa-mir-197	0.320557941	0	0	-0.389466126	0.000192617	0.004222033	targetprofiler-NO	targetscan-NO	miRanda-Yes	1.057964962	0.847037753
MRAS	hsa-mir-130a	0.328070155	0	0	-0.389133114	0.000195283	0.004268666	targetprofiler-NO	targetscan-Yes	miRanda-NO	0.212180104	0.561876583
RHOT2	hsa-let-7d	-0.324941084	0	0	0.389087359	0.000195651	0.00427351	targetprofiler-Yes	targetscan-NO	miRanda-Yes	2.130102631	1.059152617
ADAMTS17	hsa-mir-493	0.52774667	0	0	-0.412564573	0.00034985	0.00430882	targetprofiler-NO	targetscan-NO	miRanda-Yes	0.801844987	2.222833224
FUCA1	hsa-mir-30a	-0.441072013	0	0	0.511357856	3.49E-05	0.004416068	targetprofiler-NO	targetscan-NO	miRanda-Yes	1.409233009	0.637594934
ARHGAP18	hsa-mir-140	0.415790132	0	0	-0.39634227	0.000622453	0.004460179	targetprofiler-NO	targetscan-Yes	miRanda-NO	0.463647673	0.480769221
ACOT4	hsa-mir-505	-0.326565633	0	0	0.387336867	0.000210255	0.004520383	targetprofiler-NO	targetscan-Yes	miRanda-Yes	1.931660733	0.89379956
PNPT1	hsa-mir-130b	0.377694912	0	0	-0.395838168	0.000633405	0.00452178	targetprofiler-NO	targetscan-NO	miRanda-Yes	1.634369869	2.398418672
EPB41L5	hsa-mir-520h	0.376539969	0	0	-0.395636888	0.000637827	0.004546006	targetprofiler-Yes	targetscan-NO	miRanda-NO	0.497304399	1.631507678
XG	hsa-mir-154	0.607350378	0	0	-0.410224477	0.000380857	0.004606667	targetprofiler-NO	targetscan-Yes	miRanda-Yes	0.638978706	1.314379336
TET1	hsa-mir-1276	0.426767146	0	0	-0.395048866	0.000650905	0.004618522	targetprofiler-NO	targetscan-Yes	miRanda-NO	2.74666411	1.687250082
ZBED4	hsa-mir-197	0.312591878	0	0	-0.386022646	0.000221873	0.004710274	targetprofiler-NO	targetscan-Yes	miRanda-NO	1.431638285	0.847037753
ZYG11A	hsa-mir-505	0.333492647	0	0	-0.385865816	0.000223298	0.00473366	targetprofiler-Yes	targetscan-Yes	miRanda-NO	2.8414465	0.89379956
KIF4A	hsa-mir-335	0.396414288	0	0	-0.394117145	0.000672128	0.004737289	targetprofiler-NO	targetscan-Yes	miRanda-NO	17.78456084	2.219972265
CTCFL	hsa-mir-25	0.386709408	0	0	-0.393746572	0.000680743	0.004783661	targetprofiler-NO	targetscan-Yes	miRanda-NO	1.917397853	1.391117852
TMOD1	hsa-mir-141	0.529576326	0	0	-0.408883587	0.000399736	0.004784573	targetprofiler-NO	targetscan-Yes	miRanda-NO	0.708810959	1.456361288
ACVR2B	hsa-mir-379	0.424651939	0	0	-0.574825416	0.000304206	0.004876066	targetprofiler-NO	targetscan-Yes	miRanda-NO	1.570652749	1.088202573
MPPED2	hsa-mir-337	0.474481603	0	0	-0.392976866	0.000698957	0.004882104	targetprofiler-NO	targetscan-Yes	miRanda-NO	1.128222545	1.98593749
DLG2	hsa-mir-200c	0.617472599	0	0	-0.407817948	0.000415346	0.004928954	targetprofiler-NO	targetscan-Yes	miRanda-NO	0.288017041	1.19680443
HS2ST1	hsa-mir-130b	0.427942286	0	0	-0.392372395	0.000713571	0.004961696	targetprofiler-Yes	targetscan-NO	miRanda-Yes	1.25259129	2.398418672
TMEM105	hsa-mir-452	0.294478647	0	0	-0.384094732	0.000239989	0.0050026	targetprofiler-Yes	targetscan-Yes	miRanda-NO	2.374102964	0.334963049
CHRDL1	hsa-mir-381	0.299921699	0	0	-0.38385183	0.000242366	0.005041758	targetprofiler-Yes	targetscan-NO	miRanda-Yes	0.048806812	0.485513362
RAD18	hsa-mir-197	0.298267145	0	0	-0.383539827	0.000245451	0.005092551	targetprofiler-NO	targetscan-Yes	miRanda-NO	1.132544093	0.847037753
DIO1	hsa-mir-34a	0.540619389	0	0	-0.406447723	0.000436235	0.005122404	targetprofiler-NO	targetscan-NO	miRanda-Yes	0.037799078	1.728441557
ETV7	hsa-mir-452	0.37093538	0	0	-0.382738919	0.000253536	0.005218819	targetprofiler-NO	targetscan-Yes	miRanda-Yes	4.299113814	0.334963049
AAGAB	hsa-mir-22	0.647512632	0	0	-0.405716073	0.000447777	0.005228486	targetprofiler-Yes	targetscan-Yes	miRanda-NO	0.551096875	1.050498393
AMPH	hsa-mir-376c	0.831187403	0	0	-0.405614407	0.000449403	0.005242362	targetprofiler-Yes	targetscan-Yes	miRanda-NO	0.064407104	1.121976426
ZRANB2	hsa-mir-197	0.306989145	0	0	-0.382540256	0.000255579	0.005248895	targetprofiler-NO	targetscan-Yes	miRanda-NO	0.757660198	0.847037753
GYPE	hsa-mir-140	0.384908998	0	0	-0.390173843	0.000769094	0.005260587	targetprofiler-NO	targetscan-Yes	miRanda-NO	0.102596996	0.480769221
GNAO1	hsa-mir-141	-0.386371713	0	0	0.505023854	0.000134407	0.005275129	targetprofiler-NO	targetscan-Yes	miRanda-NO	0.173269953	2.85875723
FREM2	hsa-mir-520f	0.466266344	0	0	-0.389448247	0.000788261	0.005363997	targetprofiler-Yes	targetscan-NO	miRanda-NO	0.500152689	2.667642573
TTR	hsa-mir-141	0.497437515	0	0	-0.404551902	0.000466719	0.005400989	targetprofiler-NO	targetscan-Yes	miRanda-Yes	0.677097298	1.456361288
CCDC14	hsa-mir-505	0.339216339	0	0	-0.381485504	0.000266682	0.00542258	targetprofiler-NO	targetscan-Yes	miRanda-NO	0.885135691	0.89379956
SERAC1	hsa-mir-197	0.299437766	0	0	-0.381235371	0.000269379	0.005464158	targetprofiler-NO	targetscan-Yes	miRanda-NO	0.913354062	0.847037753
DKC1	hsa-mir-1226	0.32895937	0	0	-0.380998693	0.000271955	0.005505456	targetprofiler-NO	targetscan-Yes	miRanda-NO	1.575387975	1.821138343
TTN	hsa-mir-518e	0.422244057	0	0	-0.388409037	0.000816469	0.005515177	targetprofiler-NO	targetscan-NO	miRanda-Yes	0.417409126	1.162026685
CH25H	hsa-mir-376b	0.846845133	0	0	-0.403201491	0.000489605	0.005605955	targetprofiler-NO	targetscan-NO	miRanda-Yes	0.435239714	1.509962875
TRIL	hsa-mir-1246	0.501688035	0	0	-0.387665083	0.000837222	0.005626019	targetprofiler-NO	targetscan-Yes	miRanda-NO	0.808938641	1.301821997
OLFML2B	hsa-mir-411	0.449933981	0	0	-0.387494703	0.000842042	0.005651881	targetprofiler-NO	targetscan-NO	miRanda-Yes	1.53859816	1.2760813
XG	hsa-mir-433	0.667665652	0	0	-0.402870972	0.00049536	0.005654906	targetprofiler-NO	targetscan-Yes	miRanda-NO	0.638978706	1.038639247
ECE2	hsa-mir-224	0.35206874	0	0	-0.379407709	0.000289864	0.005776281	targetprofiler-NO	targetscan-Yes	miRanda-NO	4.208076689	0.551425837
KLHL23	hsa-mir-183	0.396458193	0	0	-0.386577524	0.000868421	0.005792996	targetprofiler-NO	targetscan-Yes	miRanda-NO	1.800665957	6.58148851
LAMB2	hsa-mir-197	-0.346886263	0	0	0.378805805	0.000296918	0.005885838	targetprofiler-NO	targetscan-NO	miRanda-Yes	0.687702163	0.847037753
KCTD5	hsa-mir-193b	0.29507159	0	0	-0.378543631	0.000300039	0.005935072	targetprofiler-NO	targetscan-Yes	miRanda-NO	2.087622213	0.976952986
GPM6A	hsa-mir-570	0.430839254	0	0	-0.385522621	0.000899687	0.00595573	targetprofiler-NO	targetscan-Yes	miRanda-NO	0.050550987	4.047866165
DUSP7	hsa-mir-203	0.745981142	0	0	-0.627921369	0.000119393	0.00596267	targetprofiler-NO	targetscan-Yes	miRanda-NO	0.635816551	0.589132374
TTK	hsa-mir-335	0.432258407	0	0	-0.385290705	0.000906696	0.00599179	targetprofiler-Yes	targetscan-Yes	miRanda-Yes	13.02595064	2.219972265
N4BP2	hsa-mir-1323	0.469860009	0	0	-0.385264024	0.000907506	0.00599626	targetprofiler-NO	targetscan-Yes	miRanda-NO	1.502148823	0.546416716
GREB1	hsa-mir-411	0.608434615	0	0	-0.56293212	0.000430868	0.006102454	targetprofiler-NO	targetscan-Yes	miRanda-NO	2.26259232	0.954427568
PPP1CB	hsa-mir-224	0.307899348	0	0	-0.377569289	0.000311907	0.0061132	targetprofiler-NO	targetscan-Yes	miRanda-NO	0.782895253	0.551425837
OSBPL6	hsa-mir-140	0.406847198	0	0	-0.384238633	0.000939118	0.006161351	targetprofiler-NO	targetscan-Yes	miRanda-NO	0.370847713	0.480769221
CLDN16	hsa-mir-197	0.305928673	0	0	-0.377241547	0.000315995	0.006172293	targetprofiler-NO	targetscan-Yes	miRanda-NO	1.39803764	0.847037753
MICALL2	hsa-mir-3170	-0.310061169	0	0	0.377183279	0.000316727	0.006182665	targetprofiler-Yes	targetscan-NO	miRanda-NO	2.427531293	1.956425429
C19orf57	hsa-mir-873	0.887000209	0	0	-0.713519654	6.22E-05	0.006279965	targetprofiler-NO	targetscan-NO	miRanda-Yes	1.78170588	0.930226663
ODZ3	hsa-mir-487b	0.595705847	0	0	-0.561017064	0.000455152	0.006327301	targetprofiler-NO	targetscan-NO	miRanda-Yes	1.247932037	1.169668452
NET1	hsa-mir-203	0.818637314	0	0	-0.624941895	0.000131461	0.006338916	targetprofiler-NO	targetscan-Yes	miRanda-Yes	0.745395074	0.589132374
TMEM63C	hsa-mir-664	0.580044151	0	0	-0.398173259	0.000584108	0.006424535	targetprofiler-NO	targetscan-Yes	miRanda-NO	0.638797527	0.58364116
PLCXD3	hsa-mir-136	0.302721278	0	0	-0.37541107	0.000339746	0.006519441	targetprofiler-Yes	targetscan-Yes	miRanda-NO	0.214224882	0.897622158
BMP8A	hsa-mir-22	0.30225318	0	0	-0.375321932	0.000340943	0.006536686	targetprofiler-NO	targetscan-Yes	miRanda-NO	6.641726815	0.664739171
NECAP2	hsa-mir-378c	0.30853778	0	0	-0.375138782	0.000343416	0.006574591	targetprofiler-Yes	targetscan-NO	miRanda-NO	1.030263854	0.29393246
ZNF462	hsa-mir-197	0.36222281	0	0	-0.375113072	0.000343764	0.006579238	targetprofiler-NO	targetscan-Yes	miRanda-NO	0.404129888	0.847037753
NT5C2	hsa-mir-197	0.349284285	0	0	-0.375102938	0.000343902	0.00658071	targetprofiler-NO	targetscan-Yes	miRanda-NO	0.85519777	0.847037753
PLD5	hsa-mir-653	0.556818256	0	0	-0.558104759	0.000494416	0.006668473	targetprofiler-Yes	targetscan-Yes	miRanda-NO	0.278950185	2.367204286
COL25A1	hsa-mir-383	0.332153155	0	0	-0.374031463	0.000358719	0.0068	targetprofiler-NO	targetscan-NO	miRanda-Yes	0.173538096	0.392824828
SGK3	hsa-mir-21	0.402562718	0	0	-0.496949773	6.24E-05	0.00683995	targetprofiler-NO	targetscan-Yes	miRanda-NO	1.604312838	2.939359528
NALCN	hsa-mir-17	0.370393113	0	0	-0.544683711	0.000132081	0.006847565	targetprofiler-NO	targetscan-NO	miRanda-Yes	0.929271357	1.65609128
RCCD1	hsa-mir-141	0.392124788	0	0	-0.380086208	0.00107759	0.006860365	targetprofiler-NO	targetscan-Yes	miRanda-NO	2.580155702	6.418746199
AMPH	hsa-mir-493	0.929618718	0	0	-0.39560566	0.000638515	0.006878312	targetprofiler-NO	targetscan-Yes	miRanda-NO	0.064407104	2.222833224
LRP2BP	hsa-mir-140	0.455484938	0	0	-0.379879839	0.00108493	0.006896114	targetprofiler-NO	targetscan-Yes	miRanda-NO	0.310959892	0.480769221
WNK3	hsa-mir-197	0.298280039	0	0	-0.373101469	0.000372052	0.006997383	targetprofiler-NO	targetscan-Yes	miRanda-NO	0.713536781	0.847037753
ISG20L2	hsa-mir-1307	0.348471178	0	0	-0.373085209	0.000372289	0.007000867	targetprofiler-NO	targetscan-Yes	miRanda-NO	1.654751266	2.360445732
FBXO33	hsa-mir-130b	0.376838839	0	0	-0.379108542	0.001112767	0.007034798	targetprofiler-Yes	targetscan-NO	miRanda-NO	0.821362896	2.398418672
ZNF155	hsa-mir-193b	0.440581823	0	0	-0.555052782	0.000538766	0.007057986	targetprofiler-NO	targetscan-Yes	miRanda-NO	0.982878859	1.052584156
BVES	hsa-mir-411	0.64825922	0	0	-0.394602398	0.000660998	0.007066518	targetprofiler-NO	targetscan-Yes	miRanda-NO	0.410232518	1.160511515
KIF14	hsa-mir-335	0.396111793	0	0	-0.378879571	0.001121155	0.007076748	targetprofiler-NO	targetscan-Yes	miRanda-NO	18.33832693	2.219972265
MTF2	hsa-mir-1301	0.30022437	0	0	-0.372547681	0.000380207	0.007113725	targetprofiler-NO	targetscan-Yes	miRanda-NO	1.03564024	3.762356379
KCNA4	hsa-mir-517c	0.639748449	0	0	-0.37785315	0.00115946	0.007263964	targetprofiler-NO	targetscan-NO	miRanda-Yes	0.078664172	0.516546976
RIMS3	hsa-mir-505	0.310134625	0	0	-0.371720818	0.000392688	0.007286114	targetprofiler-NO	targetscan-Yes	miRanda-NO	0.336719899	0.89379956
OLFM2	hsa-mir-376c	0.509917789	0	0	-0.393378972	0.000689387	0.007298007	targetprofiler-NO	targetscan-Yes	miRanda-NO	0.675628966	1.121976426
FERMT1	hsa-mir-505	0.300643529	0	0	-0.371597172	0.000394586	0.007312453	targetprofiler-NO	targetscan-Yes	miRanda-NO	0.713848759	0.89379956
RIMKLA	hsa-mir-1276	0.377698331	0	0	-0.377559099	0.001170649	0.007318204	targetprofiler-NO	targetscan-Yes	miRanda-NO	0.719636927	1.687250082
WWC2	hsa-mir-487b	0.440746556	0	0	-0.552954189	0.000571276	0.00733221	targetprofiler-Yes	targetscan-Yes	miRanda-NO	0.95380533	1.169668452
CDCA5	hsa-mir-335	0.410753099	0	0	-0.377174282	0.00118544	0.007389234	targetprofiler-NO	targetscan-Yes	miRanda-NO	7.900924801	2.219972265
DBF4	hsa-mir-616	0.412888	0	0	-0.371205655	0.000400653	0.007395084	targetprofiler-Yes	targetscan-NO	miRanda-NO	2.213093572	1.196647373
LOXL3	hsa-mir-130a	0.449864304	0	0	-0.37696953	0.001193379	0.007427948	targetprofiler-Yes	targetscan-Yes	miRanda-NO	1.104428731	2.062070122
INPP4A	hsa-mir-200c	0.500608622	0	0	-0.616779616	0.00017029	0.007463553	targetprofiler-NO	targetscan-Yes	miRanda-NO	0.955425934	0.491350492
STRBP	hsa-mir-106b	0.401594405	0	0	-0.376511172	0.001211324	0.007517115	targetprofiler-Yes	targetscan-NO	miRanda-NO	1.839960536	1.074485291
SLC16A10	hsa-mir-222	0.565965381	0	0	-0.615834831	0.000175387	0.007601732	targetprofiler-Yes	targetscan-NO	miRanda-NO	0.297515771	1.379567128
DDX11	hsa-mir-106a	0.385493372	0	0	-0.37603552	0.001230204	0.007607294	targetprofiler-Yes	targetscan-NO	miRanda-NO	2.42132053	3.555486724
AOX1	hsa-mir-141	-0.372512374	0	0	0.490708478	0.000221387	0.007667519	targetprofiler-NO	targetscan-Yes	miRanda-NO	0.184430859	2.85875723
SKA3	hsa-mir-664	-0.38578678	0	0	0.37488046	0.001277163	0.007837971	targetprofiler-NO	targetscan-Yes	miRanda-NO	11.15030836	1.340401801
CUL5	hsa-mir-221	0.465838412	0	0	-0.614169405	0.000184704	0.00785363	targetprofiler-NO	targetscan-Yes	miRanda-NO	0.629920006	1.327703639
TGS1	hsa-mir-1226	0.295900928	0	0	-0.368984757	0.000436717	0.007891325	targetprofiler-NO	targetscan-Yes	miRanda-NO	1.07862385	1.821138343
ZNF488	hsa-mir-141	0.582020841	0	0	-0.613582558	0.000188091	0.007939151	targetprofiler-NO	targetscan-Yes	miRanda-NO	0.085672174	0.602627854
EYA4	hsa-mir-539	0.595585183	0	0	-0.389278106	0.000792818	0.00812518	targetprofiler-NO	targetscan-Yes	miRanda-NO	0.068146985	1.023821647
CEP76	hsa-let-7d	0.389637791	0	0	-0.367695798	0.000458989	0.008193981	targetprofiler-Yes	targetscan-NO	miRanda-NO	1.115498839	1.059152617
MEX3C	hsa-mir-197	0.301319519	0	0	-0.367604716	0.000460601	0.008216425	targetprofiler-NO	targetscan-Yes	miRanda-NO	0.720021047	0.847037753
CCDC13	hsa-mir-217	0.520712702	0	0	-0.388585505	0.000811616	0.008275589	targetprofiler-Yes	targetscan-Yes	miRanda-Yes	0.326729355	6.555298104
HS2ST1	hsa-mir-520f	0.541232105	0	0	-0.37257005	0.001375978	0.008312042	targetprofiler-Yes	targetscan-NO	miRanda-Yes	1.25259129	2.667642573
DDHD2	hsa-mir-570	0.38160784	0	0	-0.372115068	0.001396232	0.008408149	targetprofiler-NO	targetscan-Yes	miRanda-NO	1.097783522	4.047866165
FBXO45	hsa-mir-944	0.383549936	0	0	-0.372078541	0.001397869	0.008416115	targetprofiler-NO	targetscan-Yes	miRanda-NO	1.806278204	3.552093515
MTHFD1L	hsa-mir-942	0.411091473	0	0	-0.371839595	0.001408624	0.008467855	targetprofiler-NO	targetscan-Yes	miRanda-NO	1.64430872	1.084272732
SMO	hsa-mir-130a	0.479514833	0	0	-0.544460814	0.000721342	0.008512118	targetprofiler-NO	targetscan-Yes	miRanda-NO	0.786674104	1.194439834
PPM1E	hsa-mir-182	0.525362271	0	0	-0.387297304	0.000847657	0.008555063	targetprofiler-NO	targetscan-Yes	miRanda-NO	0.260367909	1.722221601
C21orf91	hsa-mir-197	0.422314984	0	0	-0.366059036	0.000488769	0.008593534	targetprofiler-Yes	targetscan-Yes	miRanda-NO	0.638470969	0.847037753
PCDH7	hsa-mir-141	-0.463047373	0	0	0.48608372	0.000258913	0.008608666	targetprofiler-Yes	targetscan-Yes	miRanda-NO	0.271865532	2.85875723
GALNT1	hsa-mir-22	0.359702193	0	0	-0.36588889	0.000491964	0.008635263	targetprofiler-NO	targetscan-Yes	miRanda-NO	1.170309304	0.664739171
FANCA	hsa-mir-454	0.379008532	0	0	-0.370599284	0.00146566	0.008732396	targetprofiler-NO	targetscan-NO	miRanda-Yes	4.541540616	3.73764155
PEG3	hsa-mir-154	0.425058492	0	0	-0.542787389	0.000754718	0.00877069	targetprofiler-Yes	targetscan-Yes	miRanda-NO	0.29509601	1.202060954
LRRC58	hsa-mir-526b	0.380024794	0	0	-0.370326431	0.001478483	0.008791646	targetprofiler-NO	targetscan-Yes	miRanda-NO	1.063464638	0.535820618
HS2ST1	hsa-mir-519d	0.511052173	0	0	-0.370318814	0.001478843	0.00879324	targetprofiler-Yes	targetscan-NO	miRanda-NO	1.25259129	0.355367713
H2AFV	hsa-mir-940	0.376002743	0	0	-0.370230733	0.001483005	0.008811313	targetprofiler-NO	targetscan-Yes	miRanda-NO	1.054267151	0.520034587
TFAP2E	hsa-mir-335	0.434198238	0	0	-0.364998407	0.000509001	0.008860533	targetprofiler-NO	targetscan-Yes	miRanda-NO	1.415190432	0.278433341
PIK3R3	hsa-mir-345	0.459081411	0	0	-0.369692707	0.001508657	0.008929311	targetprofiler-Yes	targetscan-Yes	miRanda-NO	0.584258009	1.566252303
PRKCI	hsa-mir-23a	0.30706933	0	0	-0.364639592	0.000516018	0.00895452	targetprofiler-Yes	targetscan-NO	miRanda-NO	1.096454329	0.970700412
WWC2	hsa-mir-411	0.494089701	0	0	-0.541494024	0.000781443	0.008972093	targetprofiler-NO	targetscan-Yes	miRanda-NO	0.95380533	0.954427568
LPIN1	hsa-mir-1298	0.409787026	0	0	-0.369267976	0.001529189	0.009026855	targetprofiler-NO	targetscan-Yes	miRanda-NO	1.262874707	3.901400842
HS2ST1	hsa-mir-527	0.54117784	0	0	-0.368912781	0.001546552	0.009107423	targetprofiler-Yes	targetscan-NO	miRanda-NO	1.25259129	2.234533851
3-Sep	hsa-mir-505	0.487110255	0	0	-0.364014823	0.000528446	0.00911454	targetprofiler-Yes	targetscan-Yes	miRanda-Yes	2.355144409	0.89379956
CALN1	hsa-mir-382	0.394249016	0	0	-0.368807913	0.001551713	0.009130646	targetprofiler-Yes	targetscan-Yes	miRanda-NO	1.686201917	2.580377192
FAM110B	hsa-mir-411	0.470743471	0	0	-0.540429145	0.000804071	0.009135081	targetprofiler-NO	targetscan-NO	miRanda-Yes	0.487610351	0.954427568
SETD6	hsa-mir-505	0.312032961	0	0	-0.363861782	0.000531532	0.009155429	targetprofiler-NO	targetscan-Yes	miRanda-NO	0.901108839	0.89379956
MRPS7	hsa-mir-221	-0.382001282	0	0	0.486841719	9.23E-05	0.009224318	targetprofiler-NO	targetscan-Yes	miRanda-Yes	0.920845825	8.24707359
FOXK2	hsa-mir-505	0.338440502	0	0	-0.36344379	0.000540045	0.009262484	targetprofiler-NO	targetscan-Yes	miRanda-NO	1.618240745	0.89379956
HFE2	hsa-mir-664	0.645633234	0	0	-0.383969356	0.000947583	0.009314906	targetprofiler-NO	targetscan-Yes	miRanda-NO	4.161284765	0.58364116
VGLL3	hsa-mir-31	0.459375469	0	0	-0.539202201	0.00083086	0.009331802	targetprofiler-NO	targetscan-Yes	miRanda-NO	0.994629221	1.258108779
PKP1	hsa-mir-200c	0.70155543	0	0	-0.605156793	0.0002432	0.009360304	targetprofiler-Yes	targetscan-Yes	miRanda-NO	1.051419516	0.491350492
GLDN	hsa-mir-141	0.909412247	0	0	-0.383718853	0.00095552	0.009374069	targetprofiler-Yes	targetscan-Yes	miRanda-NO	2.989572389	1.456361288
NOLC1	hsa-mir-197	0.33466333	0	0	-0.362617488	0.000557241	0.009480084	targetprofiler-Yes	targetscan-Yes	miRanda-NO	1.412595927	0.847037753
UNC13A	hsa-mir-483	0.491082891	0	0	-0.383140117	0.000974088	0.009516428	targetprofiler-NO	targetscan-Yes	miRanda-NO	2.911282881	33.4525939
GCNT4	hsa-let-7b	0.389888887	0	0	-0.366794805	0.001653825	0.00960213	targetprofiler-Yes	targetscan-NO	miRanda-Yes	0.445670798	0.230668769
SACM1L	hsa-mir-221	0.699998618	0	0	-0.382682765	0.000988992	0.009625501	targetprofiler-Yes	targetscan-NO	miRanda-NO	0.534782097	2.65004546
GLCE	hsa-mir-141	-0.394242342	0	0	0.481463478	0.000302087	0.00965152	targetprofiler-Yes	targetscan-Yes	miRanda-NO	0.598084131	2.85875723
KY	hsa-mir-664	0.488904243	0	0	-0.382432808	0.000997224	0.009690132	targetprofiler-NO	targetscan-Yes	miRanda-NO	0.813742934	0.58364116
POLDIP3	hsa-mir-378c	0.313077726	0	0	-0.361434685	0.000582728	0.009800596	targetprofiler-Yes	targetscan-NO	miRanda-NO	0.905590258	0.29393246
HAUS5	hsa-mir-500a	0.307700966	0	0	-0.361215933	0.000587557	0.009860725	targetprofiler-NO	targetscan-Yes	miRanda-NO	1.423419328	1.325927659
PHF19	hsa-mir-130a	0.315029012	0	0	-0.36097772	0.000592858	0.009924982	targetprofiler-NO	targetscan-Yes	miRanda-NO	1.105696835	0.561876583
OLFM2	hsa-mir-411	0.547709829	0	0	-0.380820113	0.001051847	0.010092346	targetprofiler-NO	targetscan-NO	miRanda-Yes	0.675628966	1.160511515
DGAT2	hsa-mir-934	0.301227734	0	0	-0.360076684	0.000613303	0.01018882	targetprofiler-NO	targetscan-NO	miRanda-Yes	0.096067915	3.294236663
FREM2	hsa-mir-526b	0.463518466	0	0	-0.364075192	0.001801369	0.010257128	targetprofiler-NO	targetscan-Yes	miRanda-NO	0.500152689	0.535820618
CTDSP1	hsa-mir-197	-0.3817803	0	0	0.359816794	0.000619319	0.010261643	targetprofiler-Yes	targetscan-Yes	miRanda-NO	0.832299281	0.847037753
GCNT2	hsa-mir-505	0.394212736	0	0	-0.359749733	0.00062088	0.010280774	targetprofiler-NO	targetscan-Yes	miRanda-NO	0.996813474	0.89379956
DNMT3B	hsa-mir-505	0.392691108	0	0	-0.35949651	0.000626807	0.010353287	targetprofiler-NO	targetscan-Yes	miRanda-NO	2.944226116	0.89379956
MAPT	hsa-mir-378	-0.314771764	0	0	0.359486236	0.000627048	0.010355587	targetprofiler-NO	targetscan-Yes	miRanda-NO	1.899408953	0.228144821
NTRK2	hsa-mir-551b	0.566917265	0	0	-0.363312987	0.00184479	0.010452753	targetprofiler-NO	targetscan-NO	miRanda-Yes	0.303145509	3.713025194
TOMM34	hsa-mir-505	0.31774407	0	0	-0.359155198	0.000634877	0.010454166	targetprofiler-NO	targetscan-Yes	miRanda-NO	1.794860681	0.89379956
SAMD5	hsa-mir-145	0.341650895	0	0	-0.358954749	0.000639661	0.010512196	targetprofiler-NO	targetscan-Yes	miRanda-NO	0.124261607	0.18505969
LEPRE1	hsa-mir-495	0.412656874	0	0	-0.532017774	0.001004151	0.010542031	targetprofiler-NO	targetscan-Yes	miRanda-NO	2.146101755	1.102229325
HPGD	hsa-mir-203	0.554928362	0	0	-0.598852169	0.000293384	0.01055061	targetprofiler-Yes	targetscan-Yes	miRanda-NO	0.174653681	0.589132374
ELAVL2	hsa-mir-96	0.513039451	0	0	-0.379041902	0.001115202	0.010555214	targetprofiler-Yes	targetscan-Yes	miRanda-NO	1.943559406	2.075120976
GPR143	hsa-mir-378	0.525076484	0	0	-0.598374585	0.000297536	0.01064396	targetprofiler-NO	targetscan-Yes	miRanda-NO	6.351529364	0.670011569
NMT2	hsa-mir-130a	0.307406181	0	0	-0.358371548	0.000653768	0.010687821	targetprofiler-NO	targetscan-Yes	miRanda-NO	0.240707381	0.561876583
EML4	hsa-mir-223	0.300817151	0	0	-0.358324763	0.000654911	0.010701117	targetprofiler-Yes	targetscan-Yes	miRanda-NO	0.960456259	0.621468188
PKD1L2	hsa-mir-378	0.473042376	0	0	-0.597659929	0.000303846	0.010775784	targetprofiler-NO	targetscan-Yes	miRanda-Yes	7.80754972	0.670011569
RCBTB2	hsa-mir-192	-0.35979516	0	0	0.476267192	0.000358376	0.010929668	targetprofiler-NO	targetscan-Yes	miRanda-NO	0.535160295	1.279369406
STX18	hsa-mir-183	0.489550304	0	0	-0.377436362	0.001175349	0.010991079	targetprofiler-Yes	targetscan-Yes	miRanda-Yes	0.613485949	3.100266043
CDK2	hsa-mir-616	0.32991737	0	0	-0.3573302	0.000679664	0.011001418	targetprofiler-NO	targetscan-Yes	miRanda-NO	1.539746165	1.196647373
SEMA3A	hsa-mir-379	0.488916723	0	0	-0.357251403	0.000681661	0.011025476	targetprofiler-NO	targetscan-Yes	miRanda-NO	0.328456311	0.503897174
PEG3	hsa-mir-337	0.415086449	0	0	-0.529245181	0.001079109	0.011042628	targetprofiler-NO	targetscan-Yes	miRanda-NO	0.29509601	0.771126826
ADAMTS6	hsa-mir-146a	0.528803563	0	0	-0.377228255	0.001183355	0.011049059	targetprofiler-Yes	targetscan-NO	miRanda-NO	0.704255251	4.121139616
TRIL	hsa-mir-411	0.518543725	0	0	-0.360829241	0.001992885	0.011100417	targetprofiler-NO	targetscan-Yes	miRanda-NO	0.808938641	1.2760813
QRFPR	hsa-mir-17	0.377563403	0	0	-0.360753	0.001997595	0.011121105	targetprofiler-NO	targetscan-Yes	miRanda-NO	0.237974022	2.992725113
COL24A1	hsa-mir-154	0.698680624	0	0	-0.376856282	0.00119779	0.011150195	targetprofiler-NO	targetscan-Yes	miRanda-NO	0.867209833	1.314379336
ZIK1	hsa-mir-379	0.537773333	0	0	-0.527972198	0.001115146	0.011278349	targetprofiler-Yes	targetscan-Yes	miRanda-NO	0.599224355	1.088202573
CPNE5	hsa-mir-29c	0.413377156	0	0	-0.35985021	0.002054133	0.011362081	targetprofiler-Yes	targetscan-NO	miRanda-NO	1.833026463	1.306844053
MEX3B	hsa-mir-127	0.4262578	0	0	-0.527455907	0.001130062	0.011373325	targetprofiler-NO	targetscan-Yes	miRanda-NO	1.641734392	1.48153874
PRPH2	hsa-mir-421	0.407550736	0	0	-0.359273022	0.002091028	0.011517429	targetprofiler-NO	targetscan-Yes	miRanda-NO	0.887378314	1.942162381
PEG3	hsa-mir-379	0.747142456	0	0	-0.526365827	0.001162132	0.011580548	targetprofiler-NO	targetscan-NO	miRanda-Yes	0.29509601	1.088202573
PNPO	hsa-mir-589	0.495702614	0	0	-0.37530565	0.001259692	0.011591674	targetprofiler-NO	targetscan-Yes	miRanda-NO	0.661076259	1.86313464
TTN	hsa-mir-518b	0.419232638	0	0	-0.358920623	0.002113846	0.011613982	targetprofiler-NO	targetscan-NO	miRanda-Yes	0.417409126	0.46171179
PRICKLE2	hsa-mir-505	-0.355782373	0	0	0.355293239	0.000733046	0.011639023	targetprofiler-NO	targetscan-Yes	miRanda-NO	0.417440368	0.89379956
EXT1	hsa-mir-203	0.299118103	0	0	-0.354964088	0.000742022	0.011743949	targetprofiler-NO	targetscan-NO	miRanda-Yes	0.984140932	4.789256
CRTAP	hsa-mir-379	0.456860817	0	0	-0.354698168	0.000749347	0.011829397	targetprofiler-NO	targetscan-Yes	miRanda-NO	0.460654753	0.503897174
RAB3IP	hsa-mir-432	0.62854776	0	0	-0.635823525	1.79E-05	0.011838411	targetprofiler-NO	targetscan-NO	miRanda-Yes	1.080333283	3.008848277
SORT1	hsa-mir-141	-0.418649131	0	0	0.472706187	0.000402269	0.011887393	targetprofiler-NO	targetscan-Yes	miRanda-NO	0.593363934	2.85875723
NKD1	hsa-mir-148a	0.521273915	0	0	-0.511809433	0.000145283	0.011898543	targetprofiler-Yes	targetscan-NO	miRanda-NO	15.42605562	0.713016526
RRM2	hsa-mir-664	-0.394749608	0	0	0.357804206	0.002187614	0.011930646	targetprofiler-NO	targetscan-Yes	miRanda-NO	8.427834626	1.340401801
SLC16A10	hsa-mir-221	0.549034054	0	0	-0.592020371	0.000357955	0.011934314	targetprofiler-Yes	targetscan-NO	miRanda-NO	0.297515771	1.327703639
HTR1D	hsa-mir-106a	0.538231707	0	0	-0.374145446	0.001307881	0.0119356	targetprofiler-NO	targetscan-NO	miRanda-Yes	2.220737007	1.006818464
ZNF558	hsa-mir-193b	0.441869068	0	0	-0.524319132	0.001224518	0.011985487	targetprofiler-NO	targetscan-Yes	miRanda-NO	1.243272059	1.052584156
USP10	hsa-mir-3928	0.300886128	0	0	-0.354144549	0.000764809	0.012008612	targetprofiler-Yes	targetscan-NO	miRanda-NO	1.094177761	1.712278778
SYNPO2	hsa-mir-140	0.507199825	0	0	-0.357232911	0.002226248	0.012093158	targetprofiler-NO	targetscan-Yes	miRanda-NO	0.236090804	0.480769221
COMMD2	hsa-mir-197	0.413387134	0	0	-0.353880785	0.000772277	0.012094675	targetprofiler-NO	targetscan-Yes	miRanda-NO	0.876133371	0.847037753
TTN	hsa-mir-518f	0.422699453	0	0	-0.357087123	0.002236204	0.012135685	targetprofiler-NO	targetscan-NO	miRanda-Yes	0.417409126	1.854037952
RBMS3	hsa-mir-10b	0.505453443	0	0	-0.373451896	0.001337476	0.012142553	targetprofiler-NO	targetscan-Yes	miRanda-NO	1.149858869	0.98358182
PRKCD	hsa-mir-222	0.568843827	0	0	-0.372903074	0.001361322	0.0123011	targetprofiler-NO	targetscan-NO	miRanda-Yes	0.772482254	2.713485048
DEPDC1	hsa-mir-452	0.331954292	0	0	-0.353017958	0.000797175	0.012381793	targetprofiler-NO	targetscan-Yes	miRanda-NO	9.509895101	0.334963049
LARS2	hsa-mir-22	0.545229013	0	0	-0.372338511	0.001386252	0.012472737	targetprofiler-NO	targetscan-Yes	miRanda-NO	0.39597631	1.050498393
SIX4	hsa-mir-376c	0.649860803	0	0	-0.372286231	0.001388581	0.01248725	targetprofiler-NO	targetscan-Yes	miRanda-NO	0.16251138	1.121976426
CDC14A	hsa-mir-140	0.395911378	0	0	-0.355637035	0.00233743	0.012560502	targetprofiler-NO	targetscan-Yes	miRanda-NO	0.503018326	0.480769221
FREM2	hsa-mir-522	0.450757906	0	0	-0.355507239	0.002346687	0.012597464	targetprofiler-NO	targetscan-Yes	miRanda-NO	0.500152689	2.862756313
TMEM127	hsa-mir-143	0.449981689	0	0	-0.469965825	0.0004393	0.012663376	targetprofiler-Yes	targetscan-Yes	miRanda-NO	0.718169177	0.535035777
ZNF536	hsa-mir-200c	0.500619852	0	0	-0.371626103	0.001418297	0.012691541	targetprofiler-NO	targetscan-Yes	miRanda-NO	1.5898738	1.19680443
PAPOLG	hsa-mir-616	0.311330939	0	0	-0.35199076	0.000827769	0.01272689	targetprofiler-NO	targetscan-Yes	miRanda-NO	0.816492997	1.196647373
RBM17	hsa-mir-130a	0.358045418	0	0	-0.351793587	0.000833762	0.012794214	targetprofiler-Yes	targetscan-NO	miRanda-NO	1.127482781	0.561876583
C1orf220	hsa-mir-150	0.665239301	0	0	-0.371002866	0.001446877	0.012888202	targetprofiler-Yes	targetscan-NO	miRanda-NO	1.442620901	1.57964111
RBBP6	hsa-mir-484	0.301496959	0	0	-0.351410162	0.000845531	0.01292384	targetprofiler-Yes	targetscan-NO	miRanda-NO	0.977214003	1.37200598
RERE	hsa-mir-204	0.694215214	0	0	-0.519495681	0.001383335	0.012969862	targetprofiler-NO	targetscan-Yes	miRanda-NO	0.810004705	0.305948553
ZNF667	hsa-mir-323	0.466020382	0	0	-0.519427844	0.001385692	0.012982067	targetprofiler-NO	targetscan-Yes	miRanda-NO	0.516716034	1.241365927
COL5A2	hsa-mir-382	0.491414498	0	0	-0.519385133	0.001387178	0.012990576	targetprofiler-NO	targetscan-Yes	miRanda-NO	4.138408349	2.289773594
TRIT1	hsa-mir-197	0.399192218	0	0	-0.351158855	0.000853326	0.01301301	targetprofiler-NO	targetscan-Yes	miRanda-Yes	1.111376466	0.847037753
SF3B3	hsa-mir-197	0.362062593	0	0	-0.351059997	0.00085641	0.013047263	targetprofiler-NO	targetscan-Yes	miRanda-NO	1.143188144	0.847037753
GDF6	hsa-mir-592	0.852738407	0	0	-0.353700007	0.002479043	0.013149902	targetprofiler-NO	targetscan-Yes	miRanda-NO	1.436269276	7.26616478
CAV2	hsa-mir-382	0.484156538	0	0	-0.350742977	0.00086637	0.013156651	targetprofiler-Yes	targetscan-Yes	miRanda-NO	0.13432474	0.717298136
SEMA3A	hsa-mir-411	0.50150396	0	0	-0.350633065	0.000869847	0.013196587	targetprofiler-NO	targetscan-Yes	miRanda-NO	0.328456311	0.585530936
ASPHD2	hsa-mir-873	0.643433814	0	0	-0.369425133	0.001521562	0.013384676	targetprofiler-Yes	targetscan-NO	miRanda-NO	0.514681913	0.473909659
PDPN	hsa-mir-22	0.451508355	0	0	-0.349991679	0.000890395	0.013426284	targetprofiler-Yes	targetscan-NO	miRanda-NO	0.768017759	0.664739171
RIMKLA	hsa-mir-1179	0.42690566	0	0	-0.349859064	0.000894698	0.01347235	targetprofiler-NO	targetscan-Yes	miRanda-NO	2.625166197	0.536374703
C20orf7	hsa-mir-183	0.489528789	0	0	-0.368677522	0.00155815	0.013627917	targetprofiler-NO	targetscan-NO	miRanda-Yes	0.784358569	3.100266043
HSP90AB1	hsa-mir-505	0.323468254	0	0	-0.349278856	0.000913749	0.013681337	targetprofiler-NO	targetscan-Yes	miRanda-NO	1.461697379	0.89379956
EYA4	hsa-mir-382	0.703652027	0	0	-0.368432448	0.001570316	0.013708795	targetprofiler-NO	targetscan-Yes	miRanda-NO	0.068146985	1.90198708
MPZ	hsa-mir-495	0.514191557	0	0	-0.515438979	0.00153064	0.01384332	targetprofiler-NO	targetscan-Yes	miRanda-NO	0.370426502	1.102229325
PITPNM2	hsa-mir-382	0.899479783	0	0	-0.931907761	2.97E-05	0.013871485	targetprofiler-NO	targetscan-Yes	miRanda-NO	0.404558881	3.472132279
MTAP	hsa-mir-31	0.565688881	0	0	-0.515241314	0.001538157	0.013888026	targetprofiler-Yes	targetscan-Yes	miRanda-NO	1.420680357	1.258108779
EPB41L5	hsa-mir-1323	0.380261974	0	0	-0.351151051	0.002677074	0.013958332	targetprofiler-Yes	targetscan-Yes	miRanda-NO	0.497304399	0.546416716
TSC22D3	hsa-mir-505	-0.311307746	0	0	0.348486772	0.000940353	0.013978661	targetprofiler-NO	targetscan-Yes	miRanda-NO	0.684889277	0.89379956
BVES	hsa-mir-539	0.525081671	0	0	-0.367612398	0.001611646	0.013983398	targetprofiler-Yes	targetscan-Yes	miRanda-NO	0.410232518	1.023821647
SLC46A3	hsa-mir-660	0.533636183	0	0	-0.582211535	0.000472654	0.014198026	targetprofiler-Yes	targetscan-Yes	miRanda-Yes	1.616336597	0.458608038
PPP1R14C	hsa-mir-505	0.465527351	0	0	-0.347854427	0.000962095	0.014221073	targetprofiler-NO	targetscan-Yes	miRanda-NO	1.202487294	0.89379956
ST3GAL4	hsa-mir-216a	0.628342036	0	0	-0.366671753	0.001660258	0.014304713	targetprofiler-Yes	targetscan-Yes	miRanda-NO	0.421524897	6.782492844
KCMF1	hsa-mir-130a	0.306191216	0	0	-0.347539218	0.000973103	0.014343188	targetprofiler-NO	targetscan-Yes	miRanda-NO	1.016833946	0.561876583
MEST	hsa-mir-181c	0.777710836	0	0	-0.503525419	0.000193435	0.014351059	targetprofiler-Yes	targetscan-NO	miRanda-NO	0.896413956	1.074816871
ATP10B	hsa-mir-1226	0.583096949	0	0	-0.581471221	0.000482502	0.014381412	targetprofiler-Yes	targetscan-Yes	miRanda-NO	1.744570564	1.538255193
PM20D2	hsa-mir-877	0.382273351	0	0	-0.34722592	0.000984157	0.01446215	targetprofiler-Yes	targetscan-Yes	miRanda-NO	0.474822127	3.423354775
ARRDC1	hsa-mir-328	-0.292956633	0	0	0.347063698	0.000989926	0.014522665	targetprofiler-NO	targetscan-NO	miRanda-Yes	2.523112389	0.558419285
ESYT3	hsa-mir-877	0.410218026	0	0	-0.347042047	0.000990698	0.014531361	targetprofiler-NO	targetscan-Yes	miRanda-NO	0.584804526	3.423354775
NUDT21	hsa-mir-616	0.296359766	0	0	-0.347020625	0.000991463	0.014537571	targetprofiler-Yes	targetscan-Yes	miRanda-NO	0.807016039	1.196647373
CHST6	hsa-mir-136	0.911821307	0	0	-0.366019017	0.001694763	0.014540581	targetprofiler-NO	targetscan-Yes	miRanda-NO	0.13420848	0.694714543
RBMS2	hsa-mir-221	0.360783012	0	0	-0.470377003	0.000170406	0.014568774	targetprofiler-NO	targetscan-Yes	miRanda-NO	1.345182722	8.24707359
EML5	hsa-mir-1323	0.442506177	0	0	-0.349230165	0.002835527	0.014602352	targetprofiler-Yes	targetscan-Yes	miRanda-NO	0.656261247	0.546416716
ARHGAP32	hsa-mir-21	0.404816665	0	0	-0.470290083	0.000170944	0.014602488	targetprofiler-NO	targetscan-Yes	miRanda-NO	0.930840531	2.939359528
HEPACAM	hsa-mir-495	0.431667355	0	0	-0.51188349	0.001670889	0.014647101	targetprofiler-Yes	targetscan-Yes	miRanda-NO	0.301794471	1.102229325
KLHL20	hsa-mir-20b	0.539474201	0	0	-0.579815223	0.000505191	0.014820114	targetprofiler-Yes	targetscan-NO	miRanda-NO	0.888907289	0.703515585
CECR2	hsa-mir-526b	0.693361816	0	0	-0.348206437	0.00292335	0.014957659	targetprofiler-Yes	targetscan-Yes	miRanda-NO	1.153520638	0.535820618
SLC29A2	hsa-mir-874	0.591168614	0	0	-0.364645598	0.001769478	0.015028779	targetprofiler-Yes	targetscan-Yes	miRanda-NO	0.193961691	0.942398704
GRM1	hsa-mir-301b	0.495499104	0	0	-0.36435766	0.001785513	0.015133503	targetprofiler-Yes	targetscan-NO	miRanda-NO	0.080843135	6.170197011
RFWD3	hsa-mir-877	0.415461881	0	0	-0.345427572	0.00104985	0.01515783	targetprofiler-NO	targetscan-Yes	miRanda-NO	1.341806417	3.423354775
SEMA3A	hsa-mir-299	0.529360995	0	0	-0.345355867	0.00105255	0.015187567	targetprofiler-NO	targetscan-Yes	miRanda-NO	0.328456311	0.472390877
PXMP4	hsa-mir-96	0.512087663	0	0	-0.364107598	0.001799544	0.015221334	targetprofiler-NO	targetscan-Yes	miRanda-NO	0.626815026	2.075120976
FAM107A	hsa-mir-488	0.385280568	0	0	-0.345176344	0.001059338	0.015262149	targetprofiler-NO	targetscan-Yes	miRanda-NO	0.165284501	0.534827206
GALNT13	hsa-mir-1276	0.39420468	0	0	-0.347276389	0.003005233	0.015282666	targetprofiler-NO	targetscan-Yes	miRanda-NO	0.322014583	1.687250082
TOP2A	hsa-mir-335	0.42139289	0	0	-0.347201854	0.003011883	0.015308295	targetprofiler-NO	targetscan-Yes	miRanda-NO	15.63276837	2.219972265
EBF1	hsa-mir-381	0.417783682	0	0	-0.344823678	0.001072788	0.015411492	targetprofiler-Yes	targetscan-NO	miRanda-NO	0.115067191	0.485513362
ALDH1A3	hsa-mir-187	0.637044236	0	0	-0.363379036	0.001840991	0.015487186	targetprofiler-Yes	targetscan-NO	miRanda-NO	0.375268509	2.162052306
MRPS35	hsa-mir-221	0.53003809	0	0	-0.363157037	0.001853789	0.0155699	targetprofiler-Yes	targetscan-Yes	miRanda-Yes	0.688013781	2.65004546
FGD1	hsa-mir-1179	0.458240371	0	0	-0.507728118	0.001848972	0.0156465	targetprofiler-NO	targetscan-Yes	miRanda-NO	0.80886323	1.017033147
MICALL1	hsa-mir-505	0.380066419	0	0	-0.344213702	0.001096419	0.01565703	targetprofiler-NO	targetscan-Yes	miRanda-NO	0.903528755	0.89379956
YOD1	hsa-mir-197	0.342719332	0	0	-0.344103092	0.001100754	0.015700946	targetprofiler-Yes	targetscan-Yes	miRanda-NO	1.146837016	0.847037753
ADAT2	hsa-mir-18a	0.432449498	0	0	-0.507230392	0.001871378	0.015768292	targetprofiler-Yes	targetscan-NO	miRanda-NO	2.287635168	5.441368717
TUSC3	hsa-mir-873	0.499079909	0	0	-0.362509133	0.001891601	0.015812015	targetprofiler-NO	targetscan-Yes	miRanda-Yes	0.824835091	0.473909659
ARHGEF4	hsa-mir-31	0.311826644	0	0	-0.34370689	0.001116411	0.015864728	targetprofiler-NO	targetscan-Yes	miRanda-NO	0.45472435	1.305408694
SPARC	hsa-mir-495	0.418132975	0	0	-0.506705588	0.001895261	0.015901429	targetprofiler-NO	targetscan-Yes	miRanda-NO	2.877518676	1.102229325
FAT3	hsa-mir-758	0.398361429	0	0	-0.345230212	0.003192623	0.016009896	targetprofiler-NO	targetscan-Yes	miRanda-Yes	0.252048951	2.365946043
KIAA1804	hsa-mir-378c	0.339784605	0	0	-0.343363125	0.001130159	0.016012512	targetprofiler-Yes	targetscan-NO	miRanda-NO	1.024561499	0.29393246
BVES	hsa-mir-432	0.654301565	0	0	-0.361877281	0.001929141	0.016049076	targetprofiler-NO	targetscan-Yes	miRanda-NO	0.410232518	1.275724807
LEPRE1	hsa-mir-154	0.41843851	0	0	-0.506035889	0.001926125	0.016057522	targetprofiler-NO	targetscan-NO	miRanda-Yes	2.146101755	1.202060954
PNN	hsa-mir-19a	0.41289951	0	0	-0.505844429	0.001935029	0.016105177	targetprofiler-NO	targetscan-NO	miRanda-Yes	1.68340584	3.764926193
TMEM127	hsa-mir-141	-0.474370917	0	0	0.459162479	0.000617251	0.016127359	targetprofiler-Yes	targetscan-Yes	miRanda-NO	0.718169177	2.85875723
THRB	hsa-mir-221	0.693194658	0	0	-0.361540645	0.001949413	0.016171039	targetprofiler-NO	targetscan-Yes	miRanda-NO	0.240506183	2.65004546
ESYT3	hsa-mir-197	0.390174892	0	0	-0.342833105	0.001151658	0.016239877	targetprofiler-NO	targetscan-Yes	miRanda-NO	0.584804526	0.847037753
EVI5L	hsa-mir-141	0.773180668	0	0	-0.361350723	0.001960935	0.016244395	targetprofiler-Yes	targetscan-Yes	miRanda-Yes	0.746452858	1.456361288
SIX4	hsa-mir-433	0.682810962	0	0	-0.361318957	0.001962868	0.01625663	targetprofiler-NO	targetscan-Yes	miRanda-NO	0.16251138	1.038639247
CD59	hsa-mir-891b	0.610660642	0	0	-0.361251546	0.001966976	0.016281685	targetprofiler-Yes	targetscan-Yes	miRanda-NO	0.833980236	0.443071398
MTMR7	hsa-mir-382	0.930469832	0	0	-0.925717347	4.36E-05	0.016390457	targetprofiler-NO	targetscan-Yes	miRanda-NO	0.823550666	3.472132279
BACH2	hsa-mir-10b	0.402325033	0	0	-0.344086216	0.003301868	0.016442272	targetprofiler-NO	targetscan-Yes	miRanda-NO	0.592137045	0.797844291
TACR1	hsa-mir-375	0.619883594	0	0	-0.504072703	0.00201915	0.016558277	targetprofiler-NO	targetscan-Yes	miRanda-NO	0.484343569	0.683101328
PIPOX	hsa-mir-942	0.398207699	0	0	-0.343740032	0.003335577	0.016571551	targetprofiler-NO	targetscan-Yes	miRanda-NO	1.84230118	1.084272732
ZNF230	hsa-mir-642a	0.297915789	0	0	-0.341996015	0.001186369	0.016600659	targetprofiler-NO	targetscan-Yes	miRanda-NO	0.838231604	0.927657621
SYT14	hsa-mir-500a	0.545968861	0	0	-0.360012168	0.002043886	0.016764184	targetprofiler-NO	targetscan-Yes	miRanda-NO	1.026885151	1.172403264
FAT3	hsa-mir-493	0.408070004	0	0	-0.343208899	0.003387891	0.016771654	targetprofiler-NO	targetscan-Yes	miRanda-NO	0.252048951	2.208571308
TMTC1	hsa-mir-31	0.46003554	0	0	-0.503019584	0.002070652	0.016825328	targetprofiler-NO	targetscan-Yes	miRanda-NO	0.350181689	1.258108779
CYTH3	hsa-let-7c	0.354036526	0	0	-0.341368429	0.001213013	0.016874879	targetprofiler-Yes	targetscan-NO	miRanda-NO	0.646479747	0.32824564
SCG2	hsa-mir-206	0.64968512	0	0	-0.359701418	0.002063588	0.016884979	targetprofiler-NO	targetscan-NO	miRanda-Yes	16.92767399	1.249334832
EMILIN3	hsa-mir-10b	0.596588783	0	0	-0.342808364	0.003427823	0.016921167	targetprofiler-NO	targetscan-Yes	miRanda-NO	1.241718216	0.797844291
MTBP	hsa-mir-484	0.358886057	0	0	-0.341219526	0.001219413	0.01693751	targetprofiler-Yes	targetscan-NO	miRanda-NO	1.966361259	1.37200598
SPARC	hsa-mir-299	0.478605414	0	0	-0.502352514	0.002103866	0.016997226	targetprofiler-NO	targetscan-Yes	miRanda-NO	2.877518676	1.029386828
FAM43B	hsa-mir-376c	0.633946739	0	0	-0.359382437	0.002083989	0.017012889	targetprofiler-NO	targetscan-Yes	miRanda-NO	0.374869082	1.121976426
BVES	hsa-mir-323	0.602729155	0	0	-0.359299726	0.002089308	0.017043074	targetprofiler-NO	targetscan-Yes	miRanda-NO	0.410232518	1.809314836
GLDN	hsa-mir-200c	0.752956084	0	0	-0.359288712	0.002090018	0.017046865	targetprofiler-NO	targetscan-Yes	miRanda-NO	2.989572389	1.19680443
TSPAN9	hsa-mir-31	0.509723352	0	0	-0.502158596	0.002113608	0.017047314	targetprofiler-NO	targetscan-Yes	miRanda-NO	1.028224454	1.258108779
BEND3	hsa-mir-4286	0.323636119	0	0	-0.340917629	0.001232485	0.017065481	targetprofiler-NO	targetscan-Yes	miRanda-NO	1.720958629	0.452335535
FZD7	hsa-mir-758	0.498973106	0	0	-0.502077715	0.002117683	0.017068656	targetprofiler-NO	targetscan-Yes	miRanda-NO	0.958192501	1.616154538
SEMA3A	hsa-mir-382	0.4329356	0	0	-0.340639678	0.001244632	0.017193913	targetprofiler-NO	targetscan-Yes	miRanda-Yes	0.328456311	0.717298136
IPO5	hsa-mir-766	0.43811287	0	0	-0.342053763	0.003504194	0.017215627	targetprofiler-NO	targetscan-Yes	miRanda-NO	1.061752096	0.207273551
ESRP1	hsa-mir-2355	0.308402694	0	0	-0.340578594	0.001247316	0.017223321	targetprofiler-NO	targetscan-Yes	miRanda-NO	2.907044929	0.93380073
OSBPL6	hsa-mir-204	0.718900871	0	0	-0.501230627	0.002160776	0.017294446	targetprofiler-NO	targetscan-Yes	miRanda-NO	0.622730915	0.305948553
LRRC16A	hsa-mir-527	0.513232675	0	0	-0.341575511	0.003553378	0.017405186	targetprofiler-Yes	targetscan-NO	miRanda-NO	0.649579455	2.234533851
EYA4	hsa-mir-323	0.727016069	0	0	-0.35815519	0.002164177	0.017497683	targetprofiler-NO	targetscan-Yes	miRanda-NO	0.068146985	1.809314836
N4BP2	hsa-mir-520c	0.460455403	0	0	-0.341223687	0.00358995	0.017541746	targetprofiler-NO	targetscan-Yes	miRanda-NO	1.502148823	7.027142285
NTNG1	hsa-mir-543	0.469701183	0	0	-0.499859721	0.00223214	0.017661155	targetprofiler-Yes	targetscan-NO	miRanda-NO	0.398972421	1.812864939
NOG	hsa-mir-675	0.742710397	0	0	-0.357704915	0.002194285	0.017681655	targetprofiler-NO	targetscan-NO	miRanda-Yes	7.94048298	12.07714533
CAPN2	hsa-mir-21	0.538632488	0	0	-0.46273596	0.000224146	0.017791655	targetprofiler-NO	targetscan-Yes	miRanda-NO	1.243103861	2.939359528
LRRC58	hsa-mir-522	0.382104481	0	0	-0.34050142	0.003666082	0.017830452	targetprofiler-NO	targetscan-Yes	miRanda-NO	1.063464638	2.862756313
FDX1	hsa-mir-371	0.755336751	0	0	-0.340385029	0.003678483	0.017875222	targetprofiler-NO	targetscan-Yes	miRanda-NO	0.873871613	64.7078363
XPO5	hsa-mir-1226	0.328507052	0	0	-0.339141763	0.001311981	0.017880464	targetprofiler-NO	targetscan-Yes	miRanda-NO	1.706326571	1.821138343
TRIM2	hsa-mir-197	0.369144084	0	0	-0.339020967	0.001317554	0.017937988	targetprofiler-NO	targetscan-Yes	miRanda-NO	0.388420964	0.847037753
PPP1R3D	hsa-mir-203	0.695505527	0	0	-0.567812136	0.000699815	0.018079262	targetprofiler-NO	targetscan-NO	miRanda-Yes	0.920830985	0.589132374
ACAP2	hsa-mir-551b	0.713277446	0	0	-0.339855722	0.003735354	0.018087681	targetprofiler-NO	targetscan-Yes	miRanda-NO	0.868894533	3.713025194
ARHGAP28	hsa-let-7c	0.552983439	0	0	-0.33850731	0.00134149	0.018165797	targetprofiler-Yes	targetscan-NO	miRanda-NO	0.566038648	0.32824564
RPAP2	hsa-mir-197	0.375160903	0	0	-0.338465208	0.00134347	0.018184082	targetprofiler-Yes	targetscan-Yes	miRanda-NO	0.964878228	0.847037753
KIF5C	hsa-mir-375	0.515234417	0	0	-0.497653447	0.002351315	0.018250861	targetprofiler-NO	targetscan-Yes	miRanda-NO	0.571433388	0.683101328
LRRC8B	hsa-mir-197	0.420569251	0	0	-0.338100197	0.001360741	0.018356205	targetprofiler-NO	targetscan-Yes	miRanda-NO	1.002575536	0.847037753
CDH6	hsa-mir-889	0.524568382	0	0	-0.339116191	0.003816121	0.018392703	targetprofiler-NO	targetscan-Yes	miRanda-NO	0.629124304	5.084885041
PLCL2	hsa-mir-221	0.580595973	0	0	-0.566808507	0.000718743	0.018406622	targetprofiler-Yes	targetscan-Yes	miRanda-Yes	0.501787769	1.327703639
SENP5	hsa-let-7d	0.355077924	0	0	-0.337963893	0.001367242	0.018422364	targetprofiler-NO	targetscan-NO	miRanda-Yes	1.068059374	1.059152617
RASSF2	hsa-mir-30a	0.379768436	0	0	-0.339031447	0.003825474	0.018427446	targetprofiler-NO	targetscan-NO	miRanda-Yes	0.420709746	0.423049183
MTMR7	hsa-mir-299	0.930976254	0	0	-0.920611628	5.84E-05	0.018634585	targetprofiler-NO	targetscan-Yes	miRanda-NO	0.823550666	2.572890577
MME	hsa-mir-34b	0.858479073	0	0	-0.355414955	0.002353289	0.018644266	targetprofiler-NO	targetscan-Yes	miRanda-NO	0.304603726	11.1402919
KIAA1462	hsa-mir-379	0.458905563	0	0	-0.337443072	0.001392342	0.018674463	targetprofiler-NO	targetscan-Yes	miRanda-NO	0.533246017	0.503897174
BTN3A2	hsa-mir-150	0.390723914	0	0	-0.338325285	0.003904212	0.018720614	targetprofiler-NO	targetscan-Yes	miRanda-NO	0.718632082	0.327569855
LPIN1	hsa-mir-1912	0.409156702	0	0	-0.338109117	0.003928601	0.018810412	targetprofiler-NO	targetscan-Yes	miRanda-NO	1.262874707	4.030593037
FBN1	hsa-mir-152	0.412440974	0	0	-0.337992469	0.003941818	0.01885892	targetprofiler-NO	targetscan-NO	miRanda-Yes	1.097727362	1.166976044
MICAL3	hsa-mir-505	0.307972168	0	0	-0.336901691	0.001418875	0.018942755	targetprofiler-NO	targetscan-Yes	miRanda-NO	0.551690964	0.89379956
BMS1	hsa-mir-505	0.378160844	0	0	-0.336863973	0.001420741	0.018959846	targetprofiler-NO	targetscan-Yes	miRanda-NO	1.070992509	0.89379956
PROM1	hsa-mir-505	0.369443296	0	0	-0.336798896	0.001423964	0.018993161	targetprofiler-NO	targetscan-Yes	miRanda-NO	0.630350474	0.89379956
SURF4	hsa-mir-766	0.50685315	0	0	-0.354525266	0.002417797	0.019027791	targetprofiler-NO	targetscan-Yes	miRanda-NO	1.011679847	1.322990949
NNT	hsa-mir-221	0.652478864	0	0	-0.354440335	0.002424037	0.019063404	targetprofiler-NO	targetscan-Yes	miRanda-NO	0.427754082	2.65004546
XG	hsa-mir-376b	0.616533607	0	0	-0.354367527	0.002429398	0.019091556	targetprofiler-NO	targetscan-NO	miRanda-Yes	0.638978706	1.509962875
LRRC58	hsa-mir-498	0.380919413	0	0	-0.337391127	0.004010582	0.019108136	targetprofiler-NO	targetscan-Yes	miRanda-NO	1.063464638	1.610428813
BTBD3	hsa-mir-505	0.357691036	0	0	-0.336508716	0.00143842	0.019138045	targetprofiler-NO	targetscan-Yes	miRanda-NO	0.818061798	0.89379956
SIX4	hsa-mir-411	0.693720133	0	0	-0.354258122	0.002437473	0.019139048	targetprofiler-NO	targetscan-Yes	miRanda-NO	0.16251138	1.160511515
RGS5	hsa-mir-10b	0.491370635	0	0	-0.354232537	0.002439365	0.019150178	targetprofiler-Yes	targetscan-Yes	miRanda-NO	5.527265986	0.98358182
ADAMTS15	hsa-mir-216b	0.541827127	0	0	-0.35416675	0.002444236	0.019177818	targetprofiler-NO	targetscan-Yes	miRanda-NO	0.223255916	14.26104114
C9orf170	hsa-mir-197	0.29385319	0	0	-0.336395293	0.001444107	0.019191621	targetprofiler-NO	targetscan-Yes	miRanda-NO	1.02953822	0.847037753
FRAS1	hsa-mir-323	0.473709967	0	0	-0.494311117	0.002542432	0.019204936	targetprofiler-NO	targetscan-Yes	miRanda-NO	2.341644888	1.241365927
PLXNA4	hsa-mir-95	0.578082844	0	0	-0.353831831	0.002469168	0.019323826	targetprofiler-NO	targetscan-Yes	miRanda-NO	0.161886761	2.786110791
ITGA4	hsa-mir-100	0.422777701	0	0	-0.493763777	0.002574986	0.0193643	targetprofiler-NO	targetscan-NO	miRanda-Yes	1.178070247	0.682084661
FAM43B	hsa-mir-370	0.706401952	0	0	-0.353564882	0.002489202	0.019440951	targetprofiler-Yes	targetscan-Yes	miRanda-NO	0.374869082	1.4229948
EPT1	hsa-mir-616	0.34730147	0	0	-0.335863033	0.001471065	0.019461263	targetprofiler-NO	targetscan-Yes	miRanda-NO	1.80283439	1.196647373
SIX4	hsa-mir-496	0.671536507	0	0	-0.353418414	0.002500257	0.019505242	targetprofiler-NO	targetscan-Yes	miRanda-NO	0.16251138	2.210714043
DNAH9	hsa-mir-204	0.908877414	0	0	-0.493180075	0.002610103	0.019542792	targetprofiler-NO	targetscan-NO	miRanda-Yes	3.260045851	0.305948553
TTN	hsa-mir-1323	0.417033836	0	0	-0.336208425	0.004148939	0.019611982	targetprofiler-NO	targetscan-Yes	miRanda-NO	0.417409126	0.546416716
E2F5	hsa-mir-505	0.382642005	0	0	-0.335520534	0.001488651	0.019617406	targetprofiler-NO	targetscan-Yes	miRanda-NO	2.441575891	0.89379956
GREB1	hsa-mir-493	0.554095562	0	0	-0.492579023	0.002646699	0.019718893	targetprofiler-Yes	targetscan-Yes	miRanda-NO	2.26259232	2.600932203
MBNL3	hsa-mir-371	0.65127805	0	0	-0.335904339	0.00418519	0.019743742	targetprofiler-NO	targetscan-Yes	miRanda-NO	0.734936848	64.7078363
SENP5	hsa-mir-197	0.315949091	0	0	-0.335040119	0.00151364	0.019867735	targetprofiler-NO	targetscan-Yes	miRanda-NO	1.068059374	0.847037753
ZNF280B	hsa-mir-592	0.558161119	0	0	-0.335504905	0.004233234	0.019920415	targetprofiler-Yes	targetscan-Yes	miRanda-NO	3.908108244	7.26616478
IPO9	hsa-mir-17	0.413526962	0	0	-0.49185024	0.00269167	0.019936383	targetprofiler-NO	targetscan-Yes	miRanda-NO	1.562176326	3.786884216
VPS37C	hsa-mir-148a	0.367360887	0	0	-0.449316497	0.000833518	0.019959667	targetprofiler-Yes	targetscan-NO	miRanda-NO	1.550111168	3.22386016
MRC2	hsa-mir-377	0.462425081	0	0	-0.491558955	0.00270983	0.02002203	targetprofiler-NO	targetscan-Yes	miRanda-NO	1.081251217	1.37240312
COL24A1	hsa-mir-376b	0.755678954	0	0	-0.352202727	0.002593716	0.020056883	targetprofiler-Yes	targetscan-NO	miRanda-NO	0.867209833	1.509962875
TET3	hsa-mir-197	0.402005519	0	0	-0.334663972	0.00153347	0.02005756	targetprofiler-NO	targetscan-Yes	miRanda-NO	1.548115305	0.847037753
WDR4	hsa-mir-335	0.308114954	0	0	-0.334641457	0.001534664	0.020068576	targetprofiler-Yes	targetscan-Yes	miRanda-NO	1.768356981	0.278433341
LGI2	hsa-mir-154	0.927109794	0	0	-0.654603896	0.000384746	0.020151731	targetprofiler-NO	targetscan-Yes	miRanda-NO	0.152730968	0.618974845
NDRG3	hsa-mir-10b	0.37556204	0	0	-0.448835891	0.000845636	0.020160776	targetprofiler-NO	targetscan-Yes	miRanda-NO	1.045477993	1.622824259
SLC16A6	hsa-mir-206	0.870127645	0	0	-0.560706558	0.000843834	0.020377326	targetprofiler-NO	targetscan-NO	miRanda-Yes	4.802626628	0.092155665
MSRB3	hsa-mir-377	0.347678839	0	0	-0.333839132	0.001577779	0.020485132	targetprofiler-NO	targetscan-Yes	miRanda-NO	0.289319349	0.46424573
LRRC58	hsa-mir-1323	0.381271946	0	0	-0.334139051	0.004401237	0.020515669	targetprofiler-NO	targetscan-Yes	miRanda-NO	1.063464638	0.546416716
LUZP1	hsa-mir-217	0.39957564	0	0	-0.334010726	0.004417321	0.020574276	targetprofiler-NO	targetscan-Yes	miRanda-NO	0.689505637	10.15649838
CCDC125	hsa-mir-130a	-0.293565753	0	0	0.33345887	0.001598593	0.020684023	targetprofiler-Yes	targetscan-NO	miRanda-NO	1.557501241	0.561876583
MXRA5	hsa-mir-539	0.679200562	0	0	-0.350813619	0.002704322	0.020695315	targetprofiler-NO	targetscan-Yes	miRanda-NO	0.529157868	1.023821647
UCK2	hsa-mir-1226	0.347514968	0	0	-0.332819754	0.001634136	0.021004905	targetprofiler-NO	targetscan-Yes	miRanda-NO	1.944808143	1.821138343
GREB1	hsa-mir-543	0.496134333	0	0	-0.488103867	0.002933511	0.021080162	targetprofiler-NO	targetscan-Yes	miRanda-NO	2.26259232	1.812864939
PPRC1	hsa-mir-505	0.305311945	0	0	-0.332619532	0.001645417	0.021106671	targetprofiler-NO	targetscan-Yes	miRanda-NO	1.1450823	0.89379956
AMPH	hsa-mir-136	0.996197219	0	0	-0.651312144	0.000421168	0.02127344	targetprofiler-NO	targetscan-Yes	miRanda-NO	0.093170419	0.388236695
PRLR	hsa-mir-500a	0.468036372	0	0	-0.557786507	0.000910191	0.021360797	targetprofiler-NO	targetscan-Yes	miRanda-NO	0.174543046	0.589813671
WDR66	hsa-mir-543	0.506849254	0	0	-0.349284544	0.002830929	0.021413923	targetprofiler-NO	targetscan-Yes	miRanda-Yes	0.967156985	1.687242184
CHML	hsa-mir-1306	0.352594813	0	0	-0.332022571	0.00167947	0.021419091	targetprofiler-NO	targetscan-Yes	miRanda-NO	1.738322794	1.180689526
CALCOCO1	hsa-mir-3928	-0.294925438	0	0	0.331957458	0.001683222	0.021455618	targetprofiler-NO	targetscan-Yes	miRanda-NO	0.482960681	1.712278778
PFN2	hsa-mir-1275	0.504045109	0	0	-0.486858529	0.003017981	0.021467465	targetprofiler-NO	targetscan-Yes	miRanda-NO	0.848665121	1.362492339
C16orf89	hsa-mir-664	0.393730632	0	0	-0.332076729	0.004666111	0.021470172	targetprofiler-NO	targetscan-Yes	miRanda-NO	0.86058767	1.340401801
SNAP47	hsa-mir-1301	0.380398183	0	0	-0.44488168	0.000951509	0.021895428	targetprofiler-Yes	targetscan-NO	miRanda-NO	1.127316967	1.896033073
MPZ	hsa-mir-379	0.796720535	0	0	-0.485292636	0.00312719	0.021971644	targetprofiler-NO	targetscan-Yes	miRanda-NO	0.370426502	1.088202573
USP6NL	hsa-mir-197	0.446266077	0	0	-0.331017201	0.001738262	0.021972764	targetprofiler-NO	targetscan-Yes	miRanda-NO	0.929753901	0.847037753
SIRPA	hsa-mir-378	0.323535407	0	0	-0.331011583	0.001738595	0.021975953	targetprofiler-Yes	targetscan-Yes	miRanda-NO	0.443905403	0.228144821
CD59	hsa-mir-888	0.602575375	0	0	-0.347661178	0.00297111	0.022204725	targetprofiler-NO	targetscan-Yes	miRanda-NO	0.833980236	0.143661758
CHST6	hsa-mir-758	0.893089732	0	0	-0.347617228	0.00297499	0.0222279	targetprofiler-NO	targetscan-Yes	miRanda-NO	0.13420848	1.844449436
C18orf54	hsa-mir-625	0.41215725	0	0	-0.44399929	0.0009767	0.022282858	targetprofiler-Yes	targetscan-Yes	miRanda-NO	0.911616297	1.644402713
H2AFY2	hsa-mir-130a	0.420793497	0	0	-0.483974277	0.003221782	0.022403526	targetprofiler-NO	targetscan-Yes	miRanda-NO	0.698152917	1.194439834
WDR91	hsa-mir-452	0.383725695	0	0	-0.330110414	0.001792876	0.022475348	targetprofiler-NO	targetscan-Yes	miRanda-NO	0.818826438	0.334963049
CYB561D2	hsa-let-7d	-0.328499818	0	0	0.33007189	0.00179523	0.022495802	targetprofiler-NO	targetscan-NO	miRanda-Yes	2.155432818	1.059152617
NSUN7	hsa-mir-221	0.616117888	0	0	-0.346879278	0.003040814	0.022594044	targetprofiler-NO	targetscan-Yes	miRanda-NO	0.541189619	2.65004546
MEIS3	hsa-mir-127	0.45744281	0	0	-0.483220883	0.003276946	0.022651606	targetprofiler-NO	targetscan-Yes	miRanda-NO	1.410935986	1.48153874
ZNF185	hsa-mir-221	0.401980689	0	0	-0.329466876	0.005021481	0.022720813	targetprofiler-Yes	targetscan-NO	miRanda-NO	0.933675735	1.084525267
TTN	hsa-mir-518c	0.413397358	0	0	-0.329264957	0.005049947	0.022817517	targetprofiler-NO	targetscan-NO	miRanda-Yes	0.417409126	0.365545378
KIAA0125	hsa-mir-29c	0.426210285	0	0	-0.329151782	0.005065965	0.02287141	targetprofiler-Yes	targetscan-NO	miRanda-NO	2.601041747	1.306844053
3-Sep	hsa-mir-185	0.31838179	0	0	-0.329327568	0.001841266	0.022910763	targetprofiler-Yes	targetscan-Yes	miRanda-NO	2.355144409	1.283769059
IPO5	hsa-mir-17	0.614529646	0	0	-0.482411759	0.003337101	0.022925635	targetprofiler-Yes	targetscan-Yes	miRanda-NO	1.279280518	3.786884216
FZD7	hsa-mir-379	0.450790114	0	0	-0.482339527	0.003342518	0.02294998	targetprofiler-NO	targetscan-Yes	miRanda-NO	0.958192501	1.088202573
OXCT1	hsa-mir-221	0.55186191	0	0	-0.346166133	0.003105656	0.022959081	targetprofiler-NO	targetscan-NO	miRanda-Yes	0.39206257	2.65004546
ARAF	hsa-mir-221	0.535549445	0	0	-0.488356241	0.000770595	0.023007264	targetprofiler-Yes	targetscan-NO	miRanda-NO	0.867700459	1.389922456
CCDC3	hsa-mir-370	0.41272677	0	0	-0.328822163	0.005112872	0.023035533	targetprofiler-Yes	targetscan-Yes	miRanda-NO	0.812540425	1.024103751
SLCO2A1	hsa-let-7c	0.455970608	0	0	-0.481481704	0.00340743	0.023246657	targetprofiler-Yes	targetscan-NO	miRanda-NO	0.729417289	0.775095809
PCGF5	hsa-mir-136	0.908948537	0	0	-0.910268954	9.98E-05	0.02346152	targetprofiler-NO	targetscan-Yes	miRanda-NO	0.681529707	5.241105842
SLC39A13	hsa-mir-892a	0.518222426	0	0	-0.345059896	0.00320868	0.023527071	targetprofiler-Yes	targetscan-NO	miRanda-NO	0.772785125	0.263677745
TRIL	hsa-mir-496	0.547173646	0	0	-0.327814856	0.005258606	0.023540765	targetprofiler-NO	targetscan-Yes	miRanda-NO	0.808938641	2.570461959
ID4	hsa-mir-335	0.294173219	0	0	-0.328221577	0.00191164	0.023543133	targetprofiler-NO	targetscan-Yes	miRanda-NO	0.248990779	0.278433341
POLR2D	hsa-mir-197	0.405530264	0	0	-0.328118116	0.001918345	0.023603722	targetprofiler-Yes	targetscan-Yes	miRanda-NO	1.27564108	0.847037753
COL11A2	hsa-mir-299	0.405425218	0	0	-0.327594801	0.005290927	0.023648632	targetprofiler-NO	targetscan-Yes	miRanda-NO	16.96820663	0.984372395
BVES	hsa-mir-655	0.541678887	0	0	-0.344783921	0.003234852	0.023672132	targetprofiler-Yes	targetscan-NO	miRanda-NO	0.410232518	1.523595507
ARIH1	hsa-mir-193b	0.500650544	0	0	-0.480171782	0.003508662	0.023693214	targetprofiler-NO	targetscan-Yes	miRanda-NO	0.999236193	1.052584156
ZCCHC24	hsa-mir-197	-0.304880764	0	0	0.327866952	0.001934713	0.023754917	targetprofiler-NO	targetscan-Yes	miRanda-NO	0.352928331	0.847037753
BVES	hsa-mir-665	0.596665619	0	0	-0.344582756	0.003254049	0.023780397	targetprofiler-Yes	targetscan-Yes	miRanda-NO	0.410232518	0.552181554
KCNQ3	hsa-mir-379	0.537071532	0	0	-0.479400891	0.003569449	0.02395188	targetprofiler-NO	targetscan-Yes	miRanda-NO	1.775795926	1.088202573
TRIM71	hsa-mir-523	0.938715833	0	0	-0.326959535	0.00538522	0.023977343	targetprofiler-NO	targetscan-NO	miRanda-Yes	0.312384319	0.575943164
RFX1	hsa-mir-3170	-0.294158356	0	0	0.327436956	0.001963026	0.024013117	targetprofiler-Yes	targetscan-Yes	miRanda-NO	1.324272761	1.956425429
USHBP1	hsa-mir-484	-0.303572794	0	0	0.327136826	0.001983009	0.024198526	targetprofiler-Yes	targetscan-NO	miRanda-Yes	0.282932258	1.37200598
ANXA4	hsa-mir-21	0.523466483	0	0	-0.450222109	0.00034639	0.024305321	targetprofiler-NO	targetscan-Yes	miRanda-NO	1.073470194	2.939359528
UNC13A	hsa-mir-935	0.594343768	0	0	-0.343402633	0.003368725	0.024399701	targetprofiler-NO	targetscan-Yes	miRanda-NO	2.911282881	6.967809709
POLR2D	hsa-mir-505	0.471109946	0	0	-0.326722548	0.002010894	0.024445929	targetprofiler-Yes	targetscan-Yes	miRanda-NO	1.27564108	0.89379956
TCF4	hsa-mir-337	0.479238937	0	0	-0.325915853	0.005543358	0.024520913	targetprofiler-NO	targetscan-Yes	miRanda-NO	0.423486222	1.98593749
LOXL1	hsa-mir-1307	-0.293464799	0	0	0.326426493	0.002031037	0.02462143	targetprofiler-NO	targetscan-Yes	miRanda-NO	2.898842396	2.360445732
SC5DL	hsa-mir-221	0.474719219	0	0	-0.548231957	0.00116046	0.024818685	targetprofiler-NO	targetscan-NO	miRanda-Yes	0.576522954	1.327703639
ANKS1A	hsa-mir-584	0.467014663	0	0	-0.326036328	0.002057861	0.024848219	targetprofiler-NO	targetscan-Yes	miRanda-NO	0.775850621	0.468873155
ABI1	hsa-mir-616	0.303673921	0	0	-0.325764783	0.002076718	0.025016203	targetprofiler-NO	targetscan-Yes	miRanda-NO	1.000537393	1.196647373
C9orf68	hsa-mir-664	0.381404173	0	0	-0.324774025	0.005721048	0.025120419	targetprofiler-Yes	targetscan-NO	miRanda-NO	0.855340272	1.340401801
INMT	hsa-mir-140	0.453096689	0	0	-0.324619629	0.005745456	0.025201726	targetprofiler-NO	targetscan-Yes	miRanda-NO	0.095075611	0.480769221
GPR158	hsa-mir-31	0.56234895	0	0	-0.34190183	0.003519753	0.025207501	targetprofiler-NO	targetscan-Yes	miRanda-NO	1.068770037	1.899395294
GPR113	hsa-mir-217	0.537607961	0	0	-0.341719114	0.003538545	0.025306411	targetprofiler-NO	targetscan-Yes	miRanda-NO	0.068281892	6.555298104
S1PR2	hsa-mir-378	0.314547913	0	0	-0.325240819	0.002113544	0.025337639	targetprofiler-NO	targetscan-Yes	miRanda-NO	0.826194909	0.228144821
FNDC5	hsa-mir-493	0.69101405	0	0	-0.341545076	0.003556528	0.025407776	targetprofiler-NO	targetscan-Yes	miRanda-NO	0.341442874	2.222833224
ZNF592	hsa-mir-410	0.312790998	0	0	-0.325095871	0.002123834	0.025430608	targetprofiler-NO	targetscan-Yes	miRanda-NO	0.794241836	0.906060107
FAM125A	hsa-mir-99b	-0.295652486	0	0	0.325057886	0.002126539	0.025455725	targetprofiler-NO	targetscan-NO	miRanda-Yes	1.640363628	1.395059918
UNC80	hsa-mir-34b	0.511877438	0	0	-0.341233661	0.003588909	0.02558311	targetprofiler-NO	targetscan-Yes	miRanda-NO	1.116004223	11.1402919
UNC5D	hsa-mir-3187	0.520787202	0	0	-0.323826059	0.005872367	0.025627992	targetprofiler-Yes	targetscan-NO	miRanda-NO	7.380063485	0.709993049
PTPRG	hsa-mir-381	0.519549434	0	0	-0.474292094	0.003995852	0.025784887	targetprofiler-Yes	targetscan-NO	miRanda-NO	1.61382443	0.882939268
DGKG	hsa-mir-379	0.491354893	0	0	-0.474265739	0.003998161	0.025794501	targetprofiler-NO	targetscan-Yes	miRanda-NO	0.237330957	1.088202573
CLCNKA	hsa-mir-874	0.594686682	0	0	-0.340727762	0.003642071	0.025875264	targetprofiler-NO	targetscan-Yes	miRanda-NO	0.021410163	0.942398704
TMEM194A	hsa-let-7d	0.305250261	0	0	-0.324344002	0.002177942	0.025902883	targetprofiler-Yes	targetscan-NO	miRanda-NO	1.307675032	1.059152617
HSPA2	hsa-mir-382	0.975545022	0	0	-0.905233981	0.00012658	0.025934886	targetprofiler-NO	targetscan-Yes	miRanda-Yes	0.366484672	3.472132279
PALM	hsa-mir-3928	-0.296241791	0	0	0.32428122	0.002182515	0.025938604	targetprofiler-Yes	targetscan-NO	miRanda-NO	0.423577041	1.712278778
SYT6	hsa-mir-130b	0.368390319	0	0	-0.48189379	0.000925869	0.025973733	targetprofiler-Yes	targetscan-NO	miRanda-Yes	1.021647212	3.274300885
WLS	hsa-mir-221	0.487816707	0	0	-0.544648889	0.001268798	0.026211178	targetprofiler-NO	targetscan-Yes	miRanda-NO	0.302775959	1.327703639
ZC3HC1	hsa-mir-96	0.42198076	0	0	-0.322725728	0.006052422	0.026215947	targetprofiler-NO	targetscan-NO	miRanda-Yes	1.46419132	10.73901616
TCF15	hsa-mir-1251	0.482670925	0	0	-0.544159274	0.001284269	0.026413557	targetprofiler-NO	targetscan-Yes	miRanda-NO	0.600277043	0.208954553
APEH	hsa-mir-221	0.66846138	0	0	-0.339689625	0.003753361	0.026472479	targetprofiler-NO	targetscan-NO	miRanda-Yes	0.423727446	2.65004546
AMFR	hsa-mir-874	0.656896279	0	0	-0.339660501	0.003756526	0.026488471	targetprofiler-NO	targetscan-Yes	miRanda-NO	0.362236262	0.942398704
DNM1L	hsa-mir-197	0.325496159	0	0	-0.323255199	0.002258497	0.026575231	targetprofiler-Yes	targetscan-Yes	miRanda-Yes	1.073391236	0.847037753
EML5	hsa-mir-522	0.438124533	0	0	-0.321960924	0.00618042	0.02664304	targetprofiler-Yes	targetscan-NO	miRanda-NO	0.656261247	2.862756313
LCN10	hsa-mir-141	0.557758021	0	0	-0.339167119	0.003810509	0.026774369	targetprofiler-NO	targetscan-Yes	miRanda-NO	1.118260061	1.456361288
ESRP1	hsa-mir-877	0.363612283	0	0	-0.322874419	0.002287296	0.026814596	targetprofiler-NO	targetscan-Yes	miRanda-NO	2.907044929	3.423354775
C18orf54	hsa-mir-888	0.491055879	0	0	-0.543100994	0.001318273	0.026839511	targetprofiler-NO	targetscan-Yes	miRanda-NO	1.73470298	0.523055742
ANGEL1	hsa-mir-526b	0.52217296	0	0	-0.471449142	0.004251705	0.026856015	targetprofiler-NO	targetscan-Yes	miRanda-NO	1.269740414	119.7054007
NBEA	hsa-mir-382	0.938315207	0	0	-0.90322059	0.000138725	0.026882634	targetprofiler-NO	targetscan-Yes	miRanda-NO	0.15985363	3.472132279
BEND3	hsa-mir-505	0.406010738	0	0	-0.32271731	0.002299274	0.026905531	targetprofiler-NO	targetscan-Yes	miRanda-NO	1.720958629	0.89379956
DCDC2	hsa-mir-335	0.425598568	0	0	-0.322640015	0.002305187	0.026956519	targetprofiler-NO	targetscan-Yes	miRanda-NO	0.39448322	0.278433341
PAICS	hsa-mir-505	0.365596602	0	0	-0.322398648	0.002323742	0.027113801	targetprofiler-NO	targetscan-Yes	miRanda-NO	1.855071773	0.89379956
SEMA3A	hsa-mir-377	0.398231208	0	0	-0.322232637	0.002336582	0.02722093	targetprofiler-NO	targetscan-Yes	miRanda-NO	0.328456311	0.46424573
C11orf41	hsa-mir-539	0.49541161	0	0	-0.338207029	0.003917537	0.02732963	targetprofiler-Yes	targetscan-NO	miRanda-NO	0.244078961	1.023821647
CHST6	hsa-mir-134	0.720472764	0	0	-0.338200639	0.003918259	0.027332673	targetprofiler-NO	targetscan-Yes	miRanda-NO	0.13420848	1.844226181
TMEM65	hsa-mir-505	0.42154898	0	0	-0.321736654	0.002375324	0.027544987	targetprofiler-NO	targetscan-Yes	miRanda-NO	1.267813114	0.89379956
DENND2A	hsa-mir-204	0.343031532	0	0	-0.321695879	0.002378535	0.027575106	targetprofiler-NO	targetscan-Yes	miRanda-Yes	0.221512193	0.187501417
POLR1B	hsa-mir-505	0.351577177	0	0	-0.321644447	0.00238259	0.027610257	targetprofiler-NO	targetscan-Yes	miRanda-NO	1.165155278	0.89379956
SCML2	hsa-mir-345	0.499633915	0	0	-0.433144566	0.001339404	0.02768214	targetprofiler-Yes	targetscan-Yes	miRanda-NO	1.079769361	1.430414947
POGK	hsa-mir-1306	0.340125357	0	0	-0.321391251	0.002402644	0.027763952	targetprofiler-NO	targetscan-Yes	miRanda-NO	1.752410856	1.180689526
KANK2	hsa-mir-877	-0.306736132	0	0	0.321357627	0.002405319	0.027783753	targetprofiler-NO	targetscan-Yes	miRanda-NO	0.452149721	3.423354775
EMCN	hsa-mir-195	0.303089841	0	0	-0.321274363	0.002411953	0.027837349	targetprofiler-Yes	targetscan-NO	miRanda-NO	0.260880362	0.414678576
WDR43	hsa-mir-197	0.479392812	0	0	-0.321092421	0.002426508	0.027954711	targetprofiler-NO	targetscan-Yes	miRanda-NO	0.975184262	0.847037753
ANKH	hsa-mir-154	0.656142223	0	0	-0.337084908	0.004046006	0.027991144	targetprofiler-NO	targetscan-Yes	miRanda-NO	1.126704603	1.314379336
TGFBR3	hsa-mir-141	-0.478757666	0	0	0.432462371	0.001365783	0.028051849	targetprofiler-NO	targetscan-Yes	miRanda-NO	0.318623065	2.85875723
CHRDL2	hsa-mir-552	0.536718981	0	0	-0.319430669	0.006621037	0.028072463	targetprofiler-Yes	targetscan-NO	miRanda-NO	3.206227909	7.289084812
ZCCHC24	hsa-mir-1306	-0.320410205	0	0	0.320809985	0.002449258	0.0281507	targetprofiler-NO	targetscan-Yes	miRanda-NO	0.352928331	1.180689526
JAKMIP3	hsa-mir-338	0.305663409	0	0	-0.320320799	0.002489116	0.028482226	targetprofiler-NO	targetscan-Yes	miRanda-NO	1.028258089	1.504272246
HMGB2	hsa-mir-301a	0.473961377	0	0	-0.431658669	0.001397455	0.028490802	targetprofiler-NO	targetscan-NO	miRanda-Yes	1.080767289	1.51165869
PCYT1B	hsa-mir-34b	0.566641413	0	0	-0.33583348	0.004193677	0.028751334	targetprofiler-Yes	targetscan-Yes	miRanda-NO	0.930098875	11.1402919
ASTN1	hsa-mir-653	0.469741954	0	0	-0.466146443	0.004766922	0.028945651	targetprofiler-Yes	targetscan-NO	miRanda-NO	0.46992237	2.367204286
EBF1	hsa-mir-377	0.382550121	0	0	-0.319503996	0.002556969	0.029039427	targetprofiler-NO	targetscan-Yes	miRanda-NO	0.115067191	0.46424573
CASP2	hsa-mir-505	0.342979502	0	0	-0.319451404	0.002561394	0.029072145	targetprofiler-NO	targetscan-Yes	miRanda-NO	1.350508495	0.89379956
PEG3	hsa-mir-382	0.567649164	0	0	-0.465512511	0.004831977	0.029209182	targetprofiler-NO	targetscan-NO	miRanda-Yes	0.29509601	2.289773594
LYPD6	hsa-mir-944	0.547300319	0	0	-0.537443471	0.001513756	0.029268634	targetprofiler-Yes	targetscan-Yes	miRanda-NO	0.233272127	13.41038942
MXRA5	hsa-mir-134	0.647131864	0	0	-0.334975958	0.004297608	0.029278134	targetprofiler-NO	targetscan-Yes	miRanda-NO	0.529157868	1.844226181
PRLR	hsa-mir-221	0.512296555	0	0	-0.334905832	0.004306208	0.029320573	targetprofiler-NO	targetscan-Yes	miRanda-NO	0.262718577	2.65004546
EBF1	hsa-mir-382	0.399626183	0	0	-0.319042804	0.00259601	0.029354362	targetprofiler-Yes	targetscan-NO	miRanda-NO	0.115067191	0.717298136
ZNF670	hsa-mir-505	0.318712876	0	0	-0.318962194	0.002602888	0.029411143	targetprofiler-NO	targetscan-Yes	miRanda-NO	1.011296882	0.89379956
CHORDC1	hsa-mir-505	0.398665925	0	0	-0.318914293	0.002606983	0.029440562	targetprofiler-NO	targetscan-Yes	miRanda-NO	1.359854986	0.89379956
FAM43B	hsa-mir-431	0.695072896	0	0	-0.334525556	0.004353106	0.029557781	targetprofiler-Yes	targetscan-Yes	miRanda-NO	0.374869082	1.360136803
ZNF74	hsa-mir-505	0.304741271	0	0	-0.318533368	0.002639756	0.029700448	targetprofiler-NO	targetscan-Yes	miRanda-Yes	1.486015599	0.89379956
TAF7L	hsa-mir-182	0.554122899	0	0	-0.334170192	0.004397341	0.029774065	targetprofiler-NO	targetscan-NO	miRanda-Yes	0.586902607	1.722221601
NTNG1	hsa-mir-487b	0.636757637	0	0	-0.463907227	0.005000151	0.029866892	targetprofiler-NO	targetscan-NO	miRanda-Yes	0.398972421	1.169668452
FAM171A2	hsa-mir-1301	0.41599689	0	0	-0.463817605	0.005009687	0.029904701	targetprofiler-Yes	targetscan-NO	miRanda-NO	0.744406695	3.631607087
ZNF577	hsa-mir-720	0.510494388	0	0	-0.316307227	0.007202872	0.02995112	targetprofiler-NO	targetscan-Yes	miRanda-NO	1.395854324	0.327391555
TMEM170A	hsa-mir-197	0.357452279	0	0	-0.318167201	0.002671607	0.02996124	targetprofiler-Yes	targetscan-Yes	miRanda-NO	0.676558027	0.847037753
DBF4	hsa-mir-181d	0.500537718	0	0	-0.463455207	0.005048406	0.030057462	targetprofiler-Yes	targetscan-NO	miRanda-NO	3.382588236	1.851254392
WNT7B	hsa-mir-877	0.466619078	0	0	-0.535462537	0.001587949	0.030114985	targetprofiler-NO	targetscan-Yes	miRanda-NO	0.444200744	1.119907646
PAICS	hsa-mir-197	0.333901112	0	0	-0.31785942	0.002698646	0.030183886	targetprofiler-NO	targetscan-Yes	miRanda-NO	1.855071773	0.847037753
RNASEH2B	hsa-mir-17	0.529663361	0	0	-0.463077311	0.005089056	0.030219447	targetprofiler-NO	targetscan-Yes	miRanda-NO	1.206153623	3.786884216
TRMT6	hsa-mir-505	0.301502687	0	0	-0.317756087	0.002707779	0.030252176	targetprofiler-NO	targetscan-Yes	miRanda-NO	1.343315097	0.89379956
BEND3	hsa-mir-197	0.356444536	0	0	-0.317699021	0.002712834	0.030288591	targetprofiler-NO	targetscan-Yes	miRanda-NO	1.720958629	0.847037753
SHC3	hsa-mir-3651	0.540699234	0	0	-0.333295354	0.004507942	0.030323523	targetprofiler-NO	targetscan-Yes	miRanda-NO	0.24792205	4.221377205
POP1	hsa-mir-505	0.434454411	0	0	-0.317606134	0.002721082	0.030356383	targetprofiler-NO	targetscan-Yes	miRanda-NO	2.022826431	0.89379956
MCM4	hsa-mir-197	0.338234608	0	0	-0.317447788	0.002735192	0.03047684	targetprofiler-NO	targetscan-Yes	miRanda-NO	3.083527832	0.847037753
ZWILCH	hsa-mir-616	0.425461021	0	0	-0.317146797	0.002762196	0.030692472	targetprofiler-NO	targetscan-Yes	miRanda-NO	2.04454751	1.196647373
MTHFD2	hsa-mir-505	0.479608592	0	0	-0.31714547	0.002762315	0.030692868	targetprofiler-NO	targetscan-Yes	miRanda-NO	2.694366019	0.89379956
AKT2	hsa-mir-323	0.500984713	0	0	-0.465197685	0.000664205	0.030758338	targetprofiler-NO	targetscan-Yes	miRanda-NO	0.845248	2.268389637
SMC4	hsa-mir-197	0.407747832	0	0	-0.316872236	0.002787036	0.030872653	targetprofiler-Yes	targetscan-NO	miRanda-NO	2.67749409	0.847037753
PYGL	hsa-mir-203	0.507547641	0	0	-0.533708513	0.001656273	0.030914558	targetprofiler-NO	targetscan-NO	miRanda-Yes	2.843604154	0.589132374
C21orf91	hsa-mir-616	0.312828815	0	0	-0.316766314	0.002796673	0.030947606	targetprofiler-NO	targetscan-Yes	miRanda-NO	0.638470969	1.196647373
CDC25A	hsa-mir-17	0.402360965	0	0	-0.314260487	0.007608051	0.031244702	targetprofiler-NO	targetscan-Yes	miRanda-NO	6.397426114	2.992725113
SEMA3A	hsa-mir-433	0.300411368	0	0	-0.316186992	0.002849909	0.031377144	targetprofiler-NO	targetscan-Yes	miRanda-NO	0.328456311	0.438246601
ZNF234	hsa-mir-193b	0.491572781	0	0	-0.460235329	0.0054039	0.031428286	targetprofiler-NO	targetscan-Yes	miRanda-NO	1.38012173	1.052584156
ACVR2B	hsa-mir-758	0.54240056	0	0	-0.460092107	0.005420201	0.031488911	targetprofiler-NO	targetscan-Yes	miRanda-NO	1.570652749	1.616154538
WHSC1L1	hsa-mir-570	0.449222935	0	0	-0.313549599	0.007753384	0.03169956	targetprofiler-NO	targetscan-Yes	miRanda-NO	1.171148372	4.047866165
LGI2	hsa-mir-874	0.502380003	0	0	-0.330843683	0.004831134	0.031928047	targetprofiler-NO	targetscan-Yes	miRanda-NO	0.112843376	0.942398704
RFX5	hsa-mir-1976	0.50154661	0	0	-0.330677449	0.004853772	0.032045633	targetprofiler-Yes	targetscan-NO	miRanda-NO	0.962549945	1.805161397
SH3KBP1	hsa-mir-625	0.502767239	0	0	-0.330662756	0.004855778	0.032055942	targetprofiler-NO	targetscan-Yes	miRanda-NO	1.618675242	0.748699413
C16orf89	hsa-mir-664	0.569411004	0	0	-0.33054161	0.004872341	0.032137003	targetprofiler-NO	targetscan-Yes	miRanda-NO	0.135494254	0.58364116
ADAT2	hsa-mir-378	0.329802203	0	0	-0.314815037	0.002979626	0.032411191	targetprofiler-NO	targetscan-Yes	miRanda-NO	0.676065405	0.228144821
PDK3	hsa-mir-505	0.303467652	0	0	-0.314443202	0.003015681	0.03269591	targetprofiler-NO	targetscan-Yes	miRanda-NO	1.512001092	0.89379956
PARVA	hsa-mir-185	-0.300783574	0	0	0.314430154	0.003016954	0.032704791	targetprofiler-Yes	targetscan-Yes	miRanda-NO	0.484934179	1.283769059
CMTM4	hsa-mir-221	0.664398192	0	0	-0.329636816	0.004997633	0.032748519	targetprofiler-NO	targetscan-Yes	miRanda-NO	0.266231747	2.65004546
WWC2	hsa-mir-323	0.452286091	0	0	-0.457240936	0.005753623	0.032749539	targetprofiler-NO	targetscan-Yes	miRanda-NO	0.95380533	1.241365927
SUV39H2	hsa-mir-197	0.534541932	0	0	-0.314221982	0.003037318	0.032867371	targetprofiler-NO	targetscan-Yes	miRanda-NO	1.757547217	0.847037753
SCRN1	hsa-mir-874	0.586476162	0	0	-0.329358325	0.005036766	0.032940513	targetprofiler-NO	targetscan-Yes	miRanda-NO	0.488584995	0.942398704
RAVER2	hsa-mir-197	0.359672953	0	0	-0.314101156	0.003049193	0.032966354	targetprofiler-NO	targetscan-Yes	miRanda-NO	0.646742361	0.847037753
TET3	hsa-mir-505	0.469285297	0	0	-0.314045922	0.003054636	0.033011819	targetprofiler-NO	targetscan-Yes	miRanda-NO	1.548115305	0.89379956
RHOBTB3	hsa-mir-204	0.418655715	0	0	-0.456479611	0.005845581	0.033088739	targetprofiler-Yes	targetscan-Yes	miRanda-NO	0.97232583	0.305948553
ABCD2	hsa-mir-155	0.385863718	0	0	-0.313906263	0.003068437	0.033109838	targetprofiler-NO	targetscan-Yes	miRanda-Yes	0.050584868	2.72001415
EYA4	hsa-mir-889	0.506537833	0	0	-0.329063214	0.005078531	0.033141882	targetprofiler-NO	targetscan-Yes	miRanda-NO	0.068146985	1.289151453
RNASE4	hsa-mir-21	0.393805015	0	0	-0.436995301	0.000539073	0.033187224	targetprofiler-NO	targetscan-Yes	miRanda-NO	0.729608603	2.939359528
KIAA1804	hsa-mir-500b	0.301418917	0	0	-0.313694129	0.003089506	0.033275529	targetprofiler-Yes	targetscan-NO	miRanda-NO	1.024561499	1.467592443
GNL3L	hsa-mir-505	0.313762319	0	0	-0.31339299	0.003119638	0.03349938	targetprofiler-NO	targetscan-Yes	miRanda-NO	1.299956652	0.89379956
MSRB3	hsa-mir-411	0.382457046	0	0	-0.313385419	0.003120399	0.033504833	targetprofiler-NO	targetscan-Yes	miRanda-NO	0.289319349	0.585530936
FAM105B	hsa-mir-197	0.31129904	0	0	-0.313308493	0.00312814	0.033567432	targetprofiler-Yes	targetscan-Yes	miRanda-NO	1.169204372	0.847037753
SLC36A4	hsa-mir-378	0.307188276	0	0	-0.312748801	0.003184981	0.034009695	targetprofiler-NO	targetscan-NO	miRanda-Yes	1.062396437	0.228144821
SPATS2L	hsa-mir-221	0.390465062	0	0	-0.310006187	0.008514664	0.034031289	targetprofiler-NO	targetscan-Yes	miRanda-NO	1.483941291	1.084525267
RPS6KA2	hsa-mir-370	0.36952549	0	0	-0.312556339	0.003204739	0.03415978	targetprofiler-Yes	targetscan-Yes	miRanda-NO	0.512229375	0.583958981
S100A3	hsa-mir-488	0.300667105	0	0	-0.312370006	0.003223973	0.034307935	targetprofiler-NO	targetscan-Yes	miRanda-Yes	1.514749562	0.534827206
WASF3	hsa-mir-323	0.548375576	0	0	-0.453774473	0.006182614	0.034320501	targetprofiler-NO	targetscan-Yes	miRanda-NO	0.699307682	1.241365927
EYA4	hsa-mir-214	0.703805575	0	0	-0.327346996	0.005327534	0.034340885	targetprofiler-NO	targetscan-Yes	miRanda-NO	0.068146985	2.32860472
TTC35	hsa-mir-30d	0.364276318	0	0	-0.312270343	0.003234303	0.034388579	targetprofiler-NO	targetscan-NO	miRanda-Yes	1.128020317	0.97583084
PTPRK	hsa-mir-23a	0.298418334	0	0	-0.312086302	0.003253456	0.034538585	targetprofiler-Yes	targetscan-NO	miRanda-Yes	0.912063227	0.970700412
OLFML1	hsa-mir-495	0.422444451	0	0	-0.452944429	0.006289317	0.034705336	targetprofiler-NO	targetscan-Yes	miRanda-Yes	0.67475503	1.102229325
LYN	hsa-mir-378	0.304440472	0	0	-0.311863943	0.003276732	0.03471557	targetprofiler-NO	targetscan-Yes	miRanda-NO	0.876957311	0.228144821
SIX4	hsa-mir-412	0.654179297	0	0	-0.326808853	0.005407802	0.034736566	targetprofiler-NO	targetscan-Yes	miRanda-NO	0.16251138	1.971935903
GUF1	hsa-mir-149	0.358591959	0	0	-0.311808353	0.003282574	0.034756541	targetprofiler-NO	targetscan-Yes	miRanda-NO	1.100376504	2.054430904
TEAD2	hsa-mir-379	0.489543337	0	0	-0.45273973	0.006315872	0.034801464	targetprofiler-Yes	targetscan-Yes	miRanda-NO	0.832033918	1.088202573
C5orf62	hsa-mir-377	0.923900513	0	0	-0.619997693	0.000947016	0.034801929	targetprofiler-Yes	targetscan-NO	miRanda-NO	0.381692706	0.579335378
KLK10	hsa-mir-487a	0.68819692	0	0	-0.326612281	0.005437387	0.03487783	targetprofiler-NO	targetscan-Yes	miRanda-NO	1.196863207	1.748008391
PCK1	hsa-mir-1291	0.467008128	0	0	-0.311634114	0.003300947	0.034894928	targetprofiler-NO	targetscan-Yes	miRanda-NO	0.03490523	1.1603265
ETV6	hsa-mir-505	0.386076092	0	0	-0.31160053	0.003304499	0.034924265	targetprofiler-NO	targetscan-Yes	miRanda-NO	0.82834456	0.89379956
SNX18	hsa-mir-141	-0.377833288	0	0	0.420544885	0.001907928	0.035138415	targetprofiler-NO	targetscan-Yes	miRanda-NO	0.733436082	2.85875723
HNRNPD	hsa-mir-505	0.388182864	0	0	-0.31126002	0.003340704	0.03518883	targetprofiler-NO	targetscan-Yes	miRanda-NO	1.128892571	0.89379956
HSPA12B	hsa-mir-877	-0.295624847	0	0	0.311023328	0.003366079	0.035390571	targetprofiler-NO	targetscan-Yes	miRanda-NO	0.428228507	3.423354775
AMD1	hsa-mir-877	0.366301786	0	0	-0.310836028	0.003386281	0.035540289	targetprofiler-NO	targetscan-Yes	miRanda-NO	0.906668932	3.423354775
NLGN4X	hsa-mir-203	0.801707156	0	0	-0.524096846	0.002078106	0.035567504	targetprofiler-Yes	targetscan-Yes	miRanda-NO	1.395558218	0.589132374
ZNF614	hsa-mir-200c	0.497261061	0	0	-0.524004679	0.002082566	0.035609437	targetprofiler-Yes	targetscan-Yes	miRanda-NO	0.633098407	0.491350492
HEATR1	hsa-mir-197	0.316303993	0	0	-0.310732235	0.003397522	0.035620492	targetprofiler-NO	targetscan-Yes	miRanda-NO	1.197420398	0.847037753
BVES	hsa-mir-337	0.664972834	0	0	-0.325365614	0.005628368	0.035769357	targetprofiler-NO	targetscan-Yes	miRanda-NO	0.410232518	0.684231792
ARHGAP28	hsa-mir-526b	0.438908362	0	0	-0.307508481	0.009089821	0.035771111	targetprofiler-Yes	targetscan-NO	miRanda-NO	0.505740542	0.535820618
HRASLS5	hsa-mir-141	-0.399573283	0	0	0.419357196	0.001971269	0.035959869	targetprofiler-NO	targetscan-Yes	miRanda-NO	0.21451747	2.85875723
DNAJC6	hsa-mir-1179	0.308856548	0	0	-0.310307093	0.003443918	0.035975831	targetprofiler-Yes	targetscan-Yes	miRanda-NO	1.605139383	0.536374703
CHRNB2	hsa-mir-873	0.607525166	0	0	-0.324904529	0.005700488	0.036103859	targetprofiler-NO	targetscan-Yes	miRanda-NO	1.598419276	0.473909659
PHF8	hsa-mir-25	0.398717256	0	0	-0.463726052	0.001522372	0.036132859	targetprofiler-NO	targetscan-Yes	miRanda-NO	0.935730928	1.829287271
TRIM33	hsa-mir-203	0.516524631	0	0	-0.522931206	0.002135124	0.036157099	targetprofiler-NO	targetscan-Yes	miRanda-NO	0.707658988	0.589132374
POLH	hsa-mir-197	0.326205636	0	0	-0.310036933	0.003473694	0.036194032	targetprofiler-NO	targetscan-Yes	miRanda-NO	1.213279255	0.847037753
XRCC2	hsa-mir-1296	0.33560176	0	0	-0.309981433	0.003479839	0.036239405	targetprofiler-NO	targetscan-Yes	miRanda-NO	2.979201649	0.682968559
NUDCD1	hsa-mir-616	0.357013208	0	0	-0.30996739	0.003481396	0.036250489	targetprofiler-NO	targetscan-Yes	miRanda-NO	1.37632604	1.196647373
TMPO	hsa-mir-505	0.349883401	0	0	-0.309944786	0.003483902	0.036268712	targetprofiler-Yes	targetscan-Yes	miRanda-NO	1.422071534	0.89379956
ZNF761	hsa-mir-371	0.441173111	0	0	-0.306807465	0.009257223	0.036269736	targetprofiler-NO	targetscan-Yes	miRanda-NO	1.51569339	64.7078363
FSTL3	hsa-mir-27a	0.400480164	0	0	-0.306558734	0.009317263	0.036447724	targetprofiler-Yes	targetscan-NO	miRanda-NO	0.497276388	1.321651718
PHKA1	hsa-mir-378	0.496694969	0	0	-0.32431426	0.005794003	0.036534747	targetprofiler-NO	targetscan-Yes	miRanda-NO	1.810308463	0.990318554
SERBP1	hsa-mir-421	0.388050072	0	0	-0.30632486	0.009374027	0.036618542	targetprofiler-NO	targetscan-Yes	miRanda-NO	1.241659432	1.942162381
MXRA5	hsa-mir-323	0.809844639	0	0	-0.324005299	0.005843488	0.036765878	targetprofiler-NO	targetscan-Yes	miRanda-NO	0.529157868	1.809314836
ODZ3	hsa-mir-411	0.350079408	0	0	-0.309211359	0.003566116	0.036878373	targetprofiler-NO	targetscan-NO	miRanda-Yes	0.464042694	0.585530936
LAMC1	hsa-mir-487a	0.419539442	0	0	-0.448274388	0.006919576	0.036960238	targetprofiler-NO	targetscan-Yes	miRanda-NO	0.950077024	1.846856128
ECT2	hsa-mir-197	0.310592926	0	0	-0.309068281	0.003582355	0.036996634	targetprofiler-Yes	targetscan-Yes	miRanda-NO	3.413055325	0.847037753
GREB1	hsa-mir-379	0.605329979	0	0	-0.447932398	0.006967783	0.037135557	targetprofiler-Yes	targetscan-Yes	miRanda-NO	2.26259232	1.088202573
RET	hsa-mir-375	0.43448186	0	0	-0.447842002	0.006980573	0.037180905	targetprofiler-NO	targetscan-Yes	miRanda-NO	1.19186672	0.683101328
ADI1	hsa-mir-500a	0.468259932	0	0	-0.520827838	0.002241458	0.037248006	targetprofiler-NO	targetscan-Yes	miRanda-NO	0.476158669	0.589813671
OLFML1	hsa-mir-377	0.437944191	0	0	-0.447626507	0.007011145	0.037291948	targetprofiler-NO	targetscan-Yes	miRanda-NO	0.67475503	1.37240312
WHSC1	hsa-mir-192	0.420538854	0	0	-0.41728365	0.00208635	0.037293013	targetprofiler-Yes	targetscan-Yes	miRanda-NO	1.335353318	1.279369406
AHCYL2	hsa-mir-182	0.497789929	0	0	-0.323288031	0.005959809	0.037307622	targetprofiler-Yes	targetscan-Yes	miRanda-NO	0.585232789	1.722221601
COL5A1	hsa-mir-377	0.453386729	0	0	-0.447533303	0.007024403	0.037338157	targetprofiler-NO	targetscan-Yes	miRanda-NO	2.927943652	1.37240312
SMARCC1	hsa-mir-877	0.330813977	0	0	-0.30863938	0.003631431	0.037355283	targetprofiler-NO	targetscan-Yes	miRanda-NO	1.292503142	3.423354775
SMC1B	hsa-mir-505	0.356010532	0	0	-0.308590924	0.003637013	0.037397021	targetprofiler-NO	targetscan-Yes	miRanda-NO	7.86359684	0.89379956
NCAM1	hsa-mir-589	0.367090909	0	0	-0.43154279	0.000643569	0.037534491	targetprofiler-NO	targetscan-Yes	miRanda-NO	0.320987378	0.880817357
BVES	hsa-mir-496	0.629305703	0	0	-0.322929579	0.006018702	0.037579371	targetprofiler-Yes	targetscan-Yes	miRanda-NO	0.410232518	2.210714043
SSB	hsa-mir-130a	0.304774915	0	0	-0.30827376	0.003673739	0.037666517	targetprofiler-NO	targetscan-Yes	miRanda-NO	1.031993233	0.561876583
RAP1GAP	hsa-mir-874	0.708829735	0	0	-0.322689217	0.006058479	0.03776425	targetprofiler-NO	targetscan-Yes	miRanda-NO	0.149210131	0.942398704
TET3	hsa-mir-584	0.338525067	0	0	-0.308103448	0.003693597	0.037810716	targetprofiler-NO	targetscan-Yes	miRanda-NO	1.548115305	0.468873155
HS2ST1	hsa-mir-522	0.535256147	0	0	-0.304402274	0.009852204	0.03803324	targetprofiler-NO	targetscan-Yes	miRanda-NO	1.25259129	2.862756313
RCC1	hsa-mir-2355	0.32922454	0	0	-0.307853744	0.003722885	0.038033586	targetprofiler-NO	targetscan-Yes	miRanda-NO	3.043406707	0.93380073
CAV2	hsa-mir-377	0.408849481	0	0	-0.307655018	0.003746341	0.038198016	targetprofiler-NO	targetscan-Yes	miRanda-NO	0.13432474	0.46424573
PNMAL1	hsa-mir-379	0.411635984	0	0	-0.445763911	0.007280196	0.038243506	targetprofiler-NO	targetscan-Yes	miRanda-NO	0.799539681	1.088202573
EYA4	hsa-mir-377	0.63126706	0	0	-0.32197018	0.006178857	0.038330681	targetprofiler-NO	targetscan-Yes	miRanda-Yes	0.068146985	1.534079582
BCAS1	hsa-mir-877	0.474560283	0	0	-0.518705846	0.002353366	0.038382773	targetprofiler-Yes	targetscan-Yes	miRanda-NO	0.696066231	1.119907646
COL24A1	hsa-mir-433	0.771665159	0	0	-0.321857779	0.006197864	0.038415349	targetprofiler-Yes	targetscan-NO	miRanda-NO	0.867209833	1.038639247
MYRIP	hsa-mir-141	0.73940732	0	0	-0.321776721	0.006211603	0.038476564	targetprofiler-Yes	targetscan-Yes	miRanda-NO	1.242351393	1.456361288
ABCB8	hsa-let-7d	-0.301339022	0	0	0.307167458	0.00380445	0.038627985	targetprofiler-NO	targetscan-NO	miRanda-Yes	2.166029364	1.059152617
ISYNA1	hsa-mir-130a	0.397404901	0	0	-0.303088799	0.010190982	0.03902186	targetprofiler-NO	targetscan-Yes	miRanda-NO	2.264593115	2.062070122
ILDR1	hsa-mir-892a	0.555084007	0	0	-0.320836659	0.006372906	0.039204414	targetprofiler-Yes	targetscan-NO	miRanda-Yes	0.249090883	0.263677745
FHDC1	hsa-mir-874	0.606339391	0	0	-0.320817866	0.006376168	0.039219448	targetprofiler-NO	targetscan-Yes	miRanda-NO	0.524667694	0.942398704
APCDD1	hsa-mir-203	0.463349847	0	0	-0.306441359	0.00389248	0.039274483	targetprofiler-NO	targetscan-Yes	miRanda-NO	0.239775827	4.789256
CORO2B	hsa-mir-143	0.375974146	0	0	-0.414185133	0.002269458	0.039448855	targetprofiler-Yes	targetscan-Yes	miRanda-NO	0.370571387	0.535035777
SULT1C2	hsa-mir-192	0.404532295	0	0	-0.302442205	0.010361448	0.039522645	targetprofiler-Yes	targetscan-Yes	miRanda-NO	3.056969488	5.184530935
CAV2	hsa-mir-411	0.58046109	0	0	-0.305894317	0.003959998	0.03976583	targetprofiler-NO	targetscan-Yes	miRanda-NO	0.13432474	0.585530936
RAD54B	hsa-mir-505	0.386284702	0	0	-0.305847848	0.003965781	0.039806684	targetprofiler-NO	targetscan-Yes	miRanda-NO	3.181137723	0.89379956
ZNF286B	hsa-mir-505	0.328343504	0	0	-0.305770064	0.003975478	0.039876806	targetprofiler-NO	targetscan-Yes	miRanda-NO	0.99132639	0.89379956
HOXB6	hsa-mir-10a	0.698975561	0	0	-0.30183655	0.010523367	0.039995319	targetprofiler-Yes	targetscan-NO	miRanda-NO	2.000968779	1.663262717
COL11A2	hsa-mir-337	0.481514244	0	0	-0.301813444	0.010529588	0.040012901	targetprofiler-NO	targetscan-Yes	miRanda-NO	16.96820663	1.98593749
ADAT2	hsa-mir-197	0.310706305	0	0	-0.305545785	0.004003557	0.040070569	targetprofiler-Yes	targetscan-Yes	miRanda-NO	0.676065405	0.847037753
SEMA3A	hsa-mir-132	0.331239528	0	0	-0.305353842	0.004027728	0.040246891	targetprofiler-NO	targetscan-Yes	miRanda-NO	0.328456311	0.825201829
TUSC2	hsa-let-7d	-0.316785345	0	0	0.305341694	0.004029262	0.040258156	targetprofiler-Yes	targetscan-NO	miRanda-Yes	1.237251407	1.059152617
ALDH1A2	hsa-mir-141	-0.386970312	0	0	0.412979439	0.002344479	0.040274392	targetprofiler-NO	targetscan-Yes	miRanda-NO	0.302984336	2.85875723
SLAIN1	hsa-mir-1179	0.553256422	0	0	-0.305202977	0.004046817	0.040379728	targetprofiler-NO	targetscan-Yes	miRanda-NO	0.518210457	0.536374703
NAB1	hsa-mir-1910	0.400057218	0	0	-0.30128193	0.010673568	0.040420898	targetprofiler-Yes	targetscan-Yes	miRanda-NO	1.052631122	0.392591387
CECR2	hsa-mir-522	0.67770904	0	0	-0.301246214	0.010683304	0.040448615	targetprofiler-NO	targetscan-Yes	miRanda-Yes	1.153520638	2.862756313
VPS18	hsa-let-7d	-0.316723943	0	0	0.304781936	0.00410052	0.040746817	targetprofiler-NO	targetscan-NO	miRanda-Yes	1.22146849	1.059152617
B3GNT4	hsa-mir-877	0.305768679	0	0	-0.304640612	0.004118688	0.040870649	targetprofiler-NO	targetscan-NO	miRanda-Yes	4.263496428	3.423354775
HNF4G	hsa-mir-598	0.378192356	0	0	-0.411984446	0.002408039	0.040983101	targetprofiler-NO	targetscan-NO	miRanda-Yes	1.581151729	1.463942979
ST6GALNAC3	hsa-mir-380	0.353726807	0	0	-0.30443006	0.004145888	0.041066052	targetprofiler-NO	targetscan-Yes	miRanda-NO	0.237210509	1.123727521
HS2ST1	hsa-mir-526b	0.540539833	0	0	-0.300444091	0.010904005	0.041084075	targetprofiler-NO	targetscan-Yes	miRanda-NO	1.25259129	0.535820618
AMD1	hsa-mir-197	0.389422923	0	0	-0.304336837	0.004157982	0.041145566	targetprofiler-NO	targetscan-NO	miRanda-Yes	0.906668932	0.847037753
MTMR7	hsa-mir-495	0.93166456	0	0	-0.874362054	0.000429983	0.041220741	targetprofiler-NO	targetscan-Yes	miRanda-NO	0.823550666	2.768289586
LSAMP	hsa-mir-891b	0.88256602	0	0	-0.318103525	0.006863006	0.04142244	targetprofiler-NO	targetscan-Yes	miRanda-NO	0.191555187	0.443071398
COL8A2	hsa-mir-873	0.565077051	0	0	-0.317781029	0.006922965	0.041688221	targetprofiler-NO	targetscan-Yes	miRanda-NO	1.70947275	0.473909659
SLC46A3	hsa-mir-20b	0.530145883	0	0	-0.512665714	0.00269887	0.041719252	targetprofiler-Yes	targetscan-NO	miRanda-Yes	1.616336597	0.703515585
HS2ST1	hsa-mir-520e	0.53734545	0	0	-0.299443743	0.011184791	0.041875362	targetprofiler-Yes	targetscan-NO	miRanda-NO	1.25259129	1.245093362
ST3GAL4	hsa-mir-216b	0.727341481	0	0	-0.317387231	0.006996804	0.042015775	targetprofiler-Yes	targetscan-Yes	miRanda-NO	0.421524897	14.26104114
PPM1E	hsa-mir-653	0.453629476	0	0	-0.438646479	0.00839121	0.042035612	targetprofiler-Yes	targetscan-NO	miRanda-NO	1.920931412	2.367204286
RFC3	hsa-mir-505	0.349495837	0	0	-0.303008955	0.004333695	0.042346475	targetprofiler-NO	targetscan-Yes	miRanda-NO	1.573868385	0.89379956
MGC45800	hsa-mir-889	0.415379956	0	0	-0.302961943	0.004340035	0.04238745	targetprofiler-Yes	targetscan-NO	miRanda-NO	0.351008936	0.908667037
PEG3	hsa-mir-487a	0.677564222	0	0	-0.437902855	0.008515214	0.042443769	targetprofiler-NO	targetscan-Yes	miRanda-NO	0.29509601	1.846856128
LAMC1	hsa-mir-520h	0.499178155	0	0	-0.298487348	0.011459091	0.042652226	targetprofiler-Yes	targetscan-NO	miRanda-NO	1.006204156	1.631507678
TCEAL1	hsa-mir-424	0.4209111	0	0	-0.298454933	0.011468489	0.042679224	targetprofiler-NO	targetscan-Yes	miRanda-NO	0.708067482	2.337031822
WDHD1	hsa-mir-335	0.419223124	0	0	-0.298441792	0.011472301	0.042689696	targetprofiler-Yes	targetscan-Yes	miRanda-NO	3.798282207	2.219972265
XG	hsa-mir-758	0.664189488	0	0	-0.316447699	0.007175772	0.042792892	targetprofiler-NO	targetscan-Yes	miRanda-NO	0.638978706	1.844449436
NOL4	hsa-mir-382	0.946210331	0	0	-0.871027051	0.000481365	0.042884585	targetprofiler-NO	targetscan-Yes	miRanda-NO	1.420960355	3.472132279
IPO9	hsa-mir-877	0.4428585	0	0	-0.436896836	0.008685457	0.043008877	targetprofiler-NO	targetscan-Yes	miRanda-NO	1.562176326	5.496483589
KCMF1	hsa-mir-31	0.309479519	0	0	-0.302238143	0.004438699	0.04307473	targetprofiler-NO	targetscan-Yes	miRanda-Yes	1.016833946	1.305408694
BMS1	hsa-mir-197	0.355805645	0	0	-0.30222779	0.004440125	0.04308324	targetprofiler-NO	targetscan-Yes	miRanda-NO	1.070992509	0.847037753
PFKFB2	hsa-mir-664	0.378276577	0	0	-0.297956811	0.011613755	0.043089751	targetprofiler-NO	targetscan-Yes	miRanda-NO	0.624015173	1.340401801
ZBTB5	hsa-mir-877	0.299823847	0	0	-0.302153778	0.004450328	0.043153277	targetprofiler-NO	targetscan-Yes	miRanda-NO	0.974806904	3.423354775
ELAVL4	hsa-mir-375	0.494797522	0	0	-0.436439798	0.008763752	0.043271507	targetprofiler-NO	targetscan-Yes	miRanda-Yes	0.334693558	0.683101328
APCDD1L	hsa-mir-34b	0.913116721	0	0	-0.60409784	0.001384248	0.043306149	targetprofiler-NO	targetscan-Yes	miRanda-NO	0.253541453	2.12692142
PKP1	hsa-mir-141	0.567636432	0	0	-0.509806503	0.002877196	0.043307314	targetprofiler-NO	targetscan-Yes	miRanda-NO	1.051419516	0.602627854
EXOSC9	hsa-mir-18a	0.299372959	0	0	-0.301982803	0.004473979	0.043321608	targetprofiler-NO	targetscan-NO	miRanda-Yes	1.15040223	2.510339934
HS2ST1	hsa-mir-197	0.368430134	0	0	-0.301896889	0.004485905	0.043404147	targetprofiler-Yes	targetscan-Yes	miRanda-NO	0.924041347	0.847037753
XK	hsa-mir-505	0.300907891	0	0	-0.301433552	0.004550715	0.04383108	targetprofiler-NO	targetscan-Yes	miRanda-NO	1.108169485	0.89379956
VAMP1	hsa-mir-150	0.576634113	0	0	-0.315250731	0.00740959	0.043832082	targetprofiler-NO	targetscan-Yes	miRanda-NO	1.927618618	1.57964111
SRPK1	hsa-mir-877	0.46833203	0	0	-0.30138697	0.004557276	0.043879659	targetprofiler-NO	targetscan-Yes	miRanda-NO	1.792430471	3.423354775
CAV1	hsa-mir-377	0.334109502	0	0	-0.301383338	0.004557788	0.0438825	targetprofiler-Yes	targetscan-Yes	miRanda-Yes	0.097966075	0.46424573
PLA2G4A	hsa-mir-891b	0.488097486	0	0	-0.315025327	0.007454361	0.044028556	targetprofiler-NO	targetscan-Yes	miRanda-Yes	0.286480418	0.443071398
APBB2	hsa-mir-505	-0.312997742	0	0	0.301194071	0.004584537	0.04406614	targetprofiler-NO	targetscan-Yes	miRanda-NO	0.823076747	0.89379956
RAMP3	hsa-mir-99a	0.555893563	0	0	-0.434997594	0.009014768	0.04409736	targetprofiler-NO	targetscan-NO	miRanda-Yes	0.79250806	0.813405404
CARD6	hsa-mir-363	0.560766703	0	0	-0.314831383	0.007493073	0.044199008	targetprofiler-Yes	targetscan-NO	miRanda-NO	0.774040558	0.577125238
PRKCI	hsa-mir-15b	0.296196343	0	0	-0.30087195	0.004630384	0.04436485	targetprofiler-Yes	targetscan-NO	miRanda-NO	1.096454329	1.575456187
PFKFB2	hsa-mir-483	0.423295206	0	0	-0.407088377	0.002743603	0.044683889	targetprofiler-NO	targetscan-Yes	miRanda-NO	1.343976998	20.88758673
WASF3	hsa-mir-889	0.609641877	0	0	-0.433833041	0.0092219	0.044779487	targetprofiler-NO	targetscan-Yes	miRanda-NO	0.699307682	1.724972374
PRIM2	hsa-mir-1306	0.31789823	0	0	-0.300309963	0.004711348	0.044915951	targetprofiler-Yes	targetscan-NO	miRanda-NO	1.743996831	1.180689526
PLCXD3	hsa-mir-381	0.353807284	0	0	-0.300296903	0.004713244	0.04492685	targetprofiler-Yes	targetscan-NO	miRanda-NO	0.214224882	0.485513362
RNF144A	hsa-mir-154	0.612376954	0	0	-0.313995382	0.007661967	0.04492938	targetprofiler-NO	targetscan-Yes	miRanda-NO	0.653239542	1.314379336
HIATL1	hsa-let-7d	0.414163731	0	0	-0.299994266	0.00475738	0.045221112	targetprofiler-Yes	targetscan-NO	miRanda-Yes	1.141421241	1.059152617
ATP1A2	hsa-mir-145	0.498670746	0	0	-0.295358708	0.0123976	0.045297325	targetprofiler-NO	targetscan-Yes	miRanda-NO	0.215817999	0.202537913
INPP4A	hsa-mir-141	0.517536881	0	0	-0.506193921	0.003117026	0.04551634	targetprofiler-NO	targetscan-Yes	miRanda-NO	0.955425934	0.602627854
DAPK3	hsa-mir-99b	-0.303238	0	0	0.299684006	0.004803007	0.045529183	targetprofiler-NO	targetscan-NO	miRanda-Yes	1.866658122	1.395059918
LRCH2	hsa-mir-202	0.324831949	0	0	-0.299633614	0.004810455	0.045577362	targetprofiler-Yes	targetscan-NO	miRanda-NO	0.347646092	1.033506293
MET	hsa-mir-433	0.357289836	0	0	-0.299555982	0.004821948	0.045652058	targetprofiler-Yes	targetscan-Yes	miRanda-NO	0.356653338	0.438246601
N4BP2	hsa-mir-527	0.465850067	0	0	-0.294832956	0.012561677	0.045757653	targetprofiler-Yes	targetscan-NO	miRanda-NO	1.502148823	2.234533851
FAM171A2	hsa-mir-431	0.536443198	0	0	-0.313078935	0.007850939	0.045762025	targetprofiler-Yes	targetscan-NO	miRanda-NO	0.491234016	1.360136803
MTHFD1L	hsa-mir-30e	0.333231254	0	0	-0.299403865	0.00484454	0.04580701	targetprofiler-NO	targetscan-NO	miRanda-Yes	1.54611153	0.849101732
QKI	hsa-mir-382	0.296956393	0	0	-0.29939773	0.004845453	0.045814037	targetprofiler-Yes	targetscan-Yes	miRanda-NO	0.400767375	0.717298136
GRIK3	hsa-mir-10b	0.537084792	0	0	-0.31296608	0.00787449	0.045866189	targetprofiler-NO	targetscan-Yes	miRanda-NO	34.2937724	0.98358182
MKKS	hsa-mir-96	0.556225007	0	0	-0.312885194	0.007891407	0.045939611	targetprofiler-Yes	targetscan-NO	miRanda-NO	0.680681873	2.075120976
KCNJ12	hsa-mir-217	0.492338259	0	0	-0.312772963	0.007914933	0.046044419	targetprofiler-NO	targetscan-Yes	miRanda-NO	0.230208525	6.555298104
C9orf170	hsa-mir-505	0.413277098	0	0	-0.299125885	0.004886066	0.046091443	targetprofiler-NO	targetscan-Yes	miRanda-NO	1.02953822	0.89379956
CHEK2	hsa-mir-3909	0.308575873	0	0	-0.299083642	0.004892405	0.046129198	targetprofiler-Yes	targetscan-NO	miRanda-NO	1.933667079	1.087178835
ZNF701	hsa-mir-888	0.667755515	0	0	-0.312650389	0.007940698	0.04615265	targetprofiler-Yes	targetscan-Yes	miRanda-NO	1.07520881	0.143661758
EXT1	hsa-mir-944	0.336493832	0	0	-0.29895802	0.004911296	0.046252641	targetprofiler-NO	targetscan-Yes	miRanda-NO	0.984140932	0.477979686
JAM3	hsa-mir-382	0.98224261	0	0	-0.864312254	0.000598786	0.04635342	targetprofiler-NO	targetscan-Yes	miRanda-NO	0.169230882	3.472132279
CALD1	hsa-mir-21	0.396088826	0	0	-0.421542548	0.000883954	0.04656134	targetprofiler-NO	targetscan-Yes	miRanda-NO	0.945052176	2.939359528
SDPR	hsa-mir-204	0.503223867	0	0	-0.43063572	0.009811523	0.046661013	targetprofiler-NO	targetscan-Yes	miRanda-NO	0.370060044	0.305948553
RPP38	hsa-mir-505	0.523561898	0	0	-0.298537646	0.004974986	0.046667566	targetprofiler-NO	targetscan-NO	miRanda-Yes	1.399670907	0.89379956
CYTH2	hsa-mir-766	-0.31717367	0	0	0.29850705	0.00497965	0.046698869	targetprofiler-NO	targetscan-Yes	miRanda-NO	1.562741997	1.743639444
CFL2	hsa-mir-222	0.56886537	0	0	-0.50414547	0.003260547	0.046757103	targetprofiler-Yes	targetscan-NO	miRanda-NO	0.594409405	1.379567128
BAG5	hsa-mir-345	0.471783648	0	0	-0.293589616	0.012957198	0.0468367	targetprofiler-Yes	targetscan-NO	miRanda-NO	0.841176403	1.566252303
MRPS25	hsa-mir-221	0.681314713	0	0	-0.311889656	0.008102248	0.046837861	targetprofiler-NO	targetscan-Yes	miRanda-NO	0.673885559	2.65004546
NUDT5	hsa-mir-130a	0.341305088	0	0	-0.298178662	0.005029955	0.047045808	targetprofiler-NO	targetscan-NO	miRanda-Yes	1.908436023	0.561876583
KDM2B	hsa-mir-505	0.403910588	0	0	-0.298084631	0.005044442	0.047136645	targetprofiler-Yes	targetscan-Yes	miRanda-NO	1.271467752	0.89379956
RAD54B	hsa-mir-197	0.378908049	0	0	-0.298073098	0.005046222	0.047146741	targetprofiler-NO	targetscan-Yes	miRanda-NO	3.181137723	0.847037753
PHF17	hsa-mir-10a	0.509838842	0	0	-0.311536899	0.008178132	0.047165778	targetprofiler-Yes	targetscan-NO	miRanda-Yes	0.67754749	0.82091333
LRRN3	hsa-mir-140	0.381096039	0	0	-0.293213095	0.013079079	0.047174624	targetprofiler-NO	targetscan-Yes	miRanda-NO	0.142915883	0.480769221
TULP3	hsa-mir-200c	0.333407095	0	0	-0.297963591	0.005063145	0.047263942	targetprofiler-NO	targetscan-Yes	miRanda-NO	0.861689864	2.939930899
ZWILCH	hsa-mir-505	0.311825133	0	0	-0.297677917	0.005107531	0.047548325	targetprofiler-NO	targetscan-Yes	miRanda-NO	2.04454751	0.89379956
RAB3IP	hsa-mir-410	0.446778793	0	0	-0.573424378	0.000167702	0.047678457	targetprofiler-NO	targetscan-Yes	miRanda-NO	1.080333283	2.328319919
LBR	hsa-mir-130a	0.314484082	0	0	-0.297485865	0.005137565	0.047744458	targetprofiler-Yes	targetscan-Yes	miRanda-NO	0.857894445	0.561876583
FOXN3	hsa-mir-134	0.322889528	0	0	-0.297468439	0.005140298	0.047760222	targetprofiler-NO	targetscan-Yes	miRanda-NO	0.300224438	0.611786943
C13orf34	hsa-let-7d	0.408444617	0	0	-0.297460673	0.005141516	0.047766049	targetprofiler-NO	targetscan-NO	miRanda-Yes	1.635429745	1.059152617
CASS4	hsa-mir-345	0.431742995	0	0	-0.403136961	0.003043962	0.047818538	targetprofiler-Yes	targetscan-Yes	miRanda-NO	0.727226411	1.430414947
CLCN7	hsa-mir-22	0.508795227	0	0	-0.310761467	0.008347129	0.047873575	targetprofiler-Yes	targetscan-Yes	miRanda-NO	1.093342916	1.050498393
SEMA3A	hsa-mir-889	0.411487513	0	0	-0.297232797	0.00517738	0.048007379	targetprofiler-NO	targetscan-Yes	miRanda-NO	0.328456311	0.908667037
AMD1	hsa-mir-505	0.455049326	0	0	-0.29683555	0.00524043	0.048411945	targetprofiler-NO	targetscan-Yes	miRanda-NO	0.906668932	0.89379956
AGTPBP1	hsa-let-7i	0.319320961	0	0	-0.296741779	0.005255413	0.048509633	targetprofiler-NO	targetscan-NO	miRanda-Yes	0.719387271	0.75324978
SCML2	hsa-mir-151	0.435398736	0	0	-0.402269147	0.003113694	0.048534402	targetprofiler-NO	targetscan-Yes	miRanda-NO	1.079769361	1.160749463
ALG6	hsa-mir-873	0.818921116	0	0	-0.595371894	0.001690792	0.048615353	targetprofiler-NO	targetscan-Yes	miRanda-NO	0.607816754	0.930226663
BZW2	hsa-mir-371	0.381614202	0	0	-0.291285815	0.013718596	0.048928076	targetprofiler-NO	targetscan-Yes	miRanda-NO	2.490969309	64.7078363
ARHGEF6	hsa-mir-155	0.472426842	0	0	-0.291199853	0.013747739	0.049003417	targetprofiler-NO	targetscan-Yes	miRanda-NO	0.379227221	1.99659512
ZNF286A	hsa-mir-584	0.352261846	0	0	-0.296265539	0.005332092	0.049004818	targetprofiler-NO	targetscan-Yes	miRanda-NO	0.998611987	0.468873155
SMC5	hsa-mir-616	0.313257934	0	0	-0.296123955	0.005355079	0.04915023	targetprofiler-NO	targetscan-Yes	miRanda-NO	0.752340061	1.196647373
PRKX	hsa-mir-584	0.297766365	0	0	-0.295839352	0.005401552	0.049451172	targetprofiler-NO	targetscan-Yes	miRanda-NO	1.047270044	0.468873155
CCDC3	hsa-mir-940	0.471637075	0	0	-0.29065774	0.013932759	0.049501439	targetprofiler-Yes	targetscan-NO	miRanda-NO	0.812540425	0.520034587
TCF4	hsa-mir-496	0.479107813	0	0	-0.290623783	0.01394442	0.049530238	targetprofiler-NO	targetscan-Yes	miRanda-NO	0.423486222	2.570461959
PITPNB	hsa-mir-421	0.433625266	0	0	-0.290474563	0.013995761	0.04966897	targetprofiler-NO	targetscan-Yes	miRanda-NO	1.034986788	1.942162381
SCLT1	hsa-mir-197	0.37049684	0	0	-0.295573758	0.005445244	0.049734728	targetprofiler-Yes	targetscan-NO	miRanda-NO	1.174368418	0.847037753
SEC23A	hsa-mir-199b	0.470274164	0	0	-0.295501315	0.005457215	0.049811542	targetprofiler-NO	targetscan-Yes	miRanda-NO	0.656198047	0.979933738
CCDC157	hsa-let-7d	-0.3345546	0	0	0.295492305	0.005458706	0.049820736	targetprofiler-Yes	targetscan-NO	miRanda-NO	2.135444552	1.059152617
SPRY4	hsa-mir-380	0.402213396	0	0	-0.289972149	0.014169824	0.050139035	targetprofiler-NO	targetscan-Yes	miRanda-NO	0.501833805	2.233696583
ZNF492	hsa-mir-1307	0.317035121	0	0	-0.295156966	0.005514439	0.050173681	targetprofiler-NO	targetscan-Yes	miRanda-NO	1.394234228	2.360445732
C15orf27	hsa-mir-10b	0.414175586	0	0	-0.399932994	0.003308478	0.050468881	targetprofiler-Yes	targetscan-Yes	miRanda-NO	1.601389313	1.622824259
CYB5R3	hsa-mir-299	0.308204127	0	0	-0.294700663	0.005591088	0.050662081	targetprofiler-NO	targetscan-Yes	miRanda-NO	0.532389413	0.472390877
CRTAP	hsa-mir-377	0.33806182	0	0	-0.294594071	0.005609128	0.05077139	targetprofiler-NO	targetscan-Yes	miRanda-NO	0.460654753	0.46424573
LAMC1	hsa-mir-323	0.432812965	0	0	-0.423831019	0.011173653	0.050871784	targetprofiler-NO	targetscan-Yes	miRanda-NO	0.950077024	1.241365927
LIMA1	hsa-mir-877	-0.342500887	0	0	0.29448395	0.00562782	0.050881574	targetprofiler-NO	targetscan-Yes	miRanda-NO	0.576289571	3.423354775
SEMA5A	hsa-mir-708	0.359368829	0	0	-0.294464433	0.005631138	0.050905323	targetprofiler-Yes	targetscan-NO	miRanda-NO	0.348630642	1.569016001
ANKRD6	hsa-mir-504	0.385234546	0	0	-0.289126512	0.014467017	0.05093155	targetprofiler-NO	targetscan-Yes	miRanda-NO	0.665024266	0.090682381
BAG5	hsa-mir-891b	0.48996558	0	0	-0.30744532	0.009104794	0.051053269	targetprofiler-NO	targetscan-Yes	miRanda-NO	0.725985782	0.443071398
DRP2	hsa-mir-375	0.478437266	0	0	-0.423471463	0.01124987	0.051103307	targetprofiler-NO	targetscan-Yes	miRanda-NO	0.445532698	0.683101328
LGI2	hsa-mir-335	0.38727131	0	0	-0.399128502	0.003378002	0.051173409	targetprofiler-NO	targetscan-Yes	miRanda-NO	0.960222568	1.639342299
WNT7B	hsa-mir-1229	0.469346758	0	0	-0.497285008	0.003783587	0.051230553	targetprofiler-NO	targetscan-Yes	miRanda-NO	0.444200744	1.669013711
GAS2L3	hsa-mir-15b	0.410920227	0	0	-0.39902046	0.003387437	0.051258757	targetprofiler-NO	targetscan-NO	miRanda-Yes	0.919968139	1.874187018
NUDT16	hsa-mir-505	-0.382057392	0	0	0.294113455	0.005691113	0.0512856	targetprofiler-NO	targetscan-Yes	miRanda-NO	0.728724105	0.89379956
SMARCC2	hsa-mir-616	0.434229023	0	0	-0.288674394	0.014628106	0.051355392	targetprofiler-NO	targetscan-NO	miRanda-Yes	1.051907221	1.999841265
MOSPD1	hsa-mir-561	0.491537054	0	0	-0.306915238	0.009231313	0.051578705	targetprofiler-NO	targetscan-Yes	miRanda-NO	0.955051454	0.692016381
TTN	hsa-mir-522	0.414438022	0	0	-0.288381541	0.014733271	0.051637304	targetprofiler-NO	targetscan-Yes	miRanda-NO	0.417409126	2.862756313
CD59	hsa-mir-892b	0.574679737	0	0	-0.306817984	0.009254691	0.051669057	targetprofiler-Yes	targetscan-Yes	miRanda-NO	0.833980236	0.524023679
PDE5A	hsa-mir-140	0.39547125	0	0	-0.288338445	0.014748802	0.051676071	targetprofiler-NO	targetscan-Yes	miRanda-NO	0.286441086	0.480769221
MTMR7	hsa-mir-665	0.93278471	0	0	-0.853717094	0.000826527	0.051886935	targetprofiler-Yes	targetscan-Yes	miRanda-NO	0.823550666	1.567323076
CEBPG	hsa-mir-19a	0.426914814	0	0	-0.293549524	0.005788663	0.051891221	targetprofiler-Yes	targetscan-NO	miRanda-NO	1.011176021	2.163647898
SLC25A4	hsa-mir-874	0.63738412	0	0	-0.306548289	0.009319792	0.051935745	targetprofiler-NO	targetscan-Yes	miRanda-NO	0.446369494	0.942398704
USP1	hsa-mir-3928	0.379550235	0	0	-0.293497903	0.005797666	0.05194259	targetprofiler-NO	targetscan-Yes	miRanda-NO	1.191537262	1.712278778
DNMT1	hsa-mir-301a	0.434146062	0	0	-0.287935123	0.014894837	0.052062674	targetprofiler-Yes	targetscan-NO	miRanda-NO	1.800478178	13.78836887
MTMR7	hsa-mir-410	0.936308758	0	0	-0.85330846	0.00083645	0.052098116	targetprofiler-NO	targetscan-Yes	miRanda-NO	0.823550666	6.386923513
TNXB	hsa-mir-30a	0.41811955	0	0	-0.287783026	0.014950231	0.05220758	targetprofiler-NO	targetscan-NO	miRanda-Yes	0.144663303	0.423049183
MRO	hsa-mir-935	0.435127511	0	0	-0.287717096	0.014974297	0.052274982	targetprofiler-NO	targetscan-Yes	miRanda-NO	1.582954935	0.201125559
MSRB3	hsa-mir-656	0.295640434	0	0	-0.293127025	0.005862714	0.052350051	targetprofiler-NO	targetscan-Yes	miRanda-NO	0.289319349	0.561305777
KPNA4	hsa-let-7i	0.29385587	0	0	-0.293018714	0.005881833	0.052459762	targetprofiler-Yes	targetscan-NO	miRanda-NO	0.955774575	0.75324978
NT5C2	hsa-mir-1287	0.366183289	0	0	-0.292930519	0.005897441	0.052556698	targetprofiler-NO	targetscan-Yes	miRanda-NO	0.85519777	1.039727594
CCDC150	hsa-mir-1271	0.839303471	0	0	-0.589215986	0.001940524	0.052579693	targetprofiler-Yes	targetscan-NO	miRanda-NO	0.093010423	0.397500545
HS2ST1	hsa-mir-498	0.536668159	0	0	-0.287383685	0.015096516	0.052597345	targetprofiler-Yes	targetscan-Yes	miRanda-Yes	1.25259129	1.610428813
ETNK2	hsa-mir-148a	-0.392962764	0	0	0.397428273	0.003529194	0.052625079	targetprofiler-NO	targetscan-NO	miRanda-Yes	0.416364784	3.22386016
FIGNL1	hsa-let-7d	0.398741667	0	0	-0.292842442	0.005913065	0.052655355	targetprofiler-NO	targetscan-NO	miRanda-Yes	1.16869454	1.059152617
LIMK1	hsa-mir-224	0.331879451	0	0	-0.292837855	0.00591388	0.052659713	targetprofiler-NO	targetscan-Yes	miRanda-NO	2.13467023	0.551425837
CASK	hsa-mir-940	0.386820482	0	0	-0.397331012	0.003538021	0.052708314	targetprofiler-Yes	targetscan-Yes	miRanda-NO	1.001256033	1.275429975
SLC29A2	hsa-mir-141	0.459404851	0	0	-0.440777825	0.002748043	0.052786757	targetprofiler-NO	targetscan-Yes	miRanda-NO	0.654622517	1.711589034
FCRLA	hsa-mir-29c	0.46085019	0	0	-0.287097325	0.015202173	0.052873093	targetprofiler-NO	targetscan-NO	miRanda-Yes	1.332821079	1.306844053
ETV1	hsa-mir-132	0.411785313	0	0	-0.420627702	0.011868333	0.052948113	targetprofiler-Yes	targetscan-Yes	miRanda-NO	0.846729701	1.567540784
FBN1	hsa-mir-337	0.437064562	0	0	-0.420583773	0.011878108	0.052978616	targetprofiler-NO	targetscan-Yes	miRanda-NO	1.249138418	0.771126826
PDLIM2	hsa-mir-132	0.893710352	0	0	-0.588271267	0.00198151	0.053239709	targetprofiler-NO	targetscan-Yes	miRanda-NO	0.21561598	0.425326026
RASL11B	hsa-mir-487a	0.546087501	0	0	-0.305210272	0.009648713	0.053279072	targetprofiler-NO	targetscan-Yes	miRanda-NO	0.05052329	1.748008391
TMEM48	hsa-mir-505	0.303556748	0	0	-0.29220245	0.006027698	0.053349988	targetprofiler-Yes	targetscan-NO	miRanda-NO	1.374849109	0.89379956
SLMO1	hsa-mir-185	0.370914941	0	0	-0.292096035	0.006046948	0.053471151	targetprofiler-NO	targetscan-Yes	miRanda-NO	2.159255014	1.283769059
FRZB	hsa-mir-451	0.693252503	0	0	-0.292045275	0.006056149	0.053528488	targetprofiler-NO	targetscan-NO	miRanda-Yes	0.899812369	0.10389129
ARF4	hsa-mir-873	0.494909287	0	0	-0.304859772	0.009736531	0.053621941	targetprofiler-NO	targetscan-Yes	miRanda-NO	0.795459237	0.473909659
ONECUT2	hsa-mir-504	0.333496446	0	0	-0.291890063	0.006084362	0.053696322	targetprofiler-NO	targetscan-Yes	miRanda-NO	8.605396419	0.755167474
MYEF2	hsa-mir-375	0.378365003	0	0	-0.28621301	0.015532482	0.053731187	targetprofiler-NO	targetscan-Yes	miRanda-NO	1.465818536	1.198285752
HS3ST3B1	hsa-mir-137	0.694534983	0	0	-0.41927089	0.012173393	0.053855877	targetprofiler-NO	targetscan-Yes	miRanda-NO	0.874958001	0.567316404
RARRES1	hsa-mir-452	0.316036882	0	0	-0.291669433	0.006124666	0.053943243	targetprofiler-NO	targetscan-Yes	miRanda-Yes	1.234216646	0.334963049
PTPN2	hsa-mir-197	0.353467512	0	0	-0.291604897	0.0061365	0.054008563	targetprofiler-NO	targetscan-Yes	miRanda-NO	1.057316907	0.847037753
MED17	hsa-mir-505	0.298856841	0	0	-0.291547164	0.006147103	0.054074374	targetprofiler-Yes	targetscan-Yes	miRanda-NO	0.931990171	0.89379956
TRIM2	hsa-mir-23a	0.391006572	0	0	-0.291521767	0.006151773	0.05410134	targetprofiler-Yes	targetscan-NO	miRanda-NO	0.388420964	0.970700412
PHF21B	hsa-mir-184	0.400403519	0	0	-0.414265043	0.001106927	0.054119353	targetprofiler-NO	targetscan-Yes	miRanda-NO	0.674014931	11.75544141
RRP15	hsa-mir-17	0.420913089	0	0	-0.418849003	0.012269588	0.054137239	targetprofiler-NO	targetscan-Yes	miRanda-NO	1.525700213	3.786884216
C5orf23	hsa-mir-31	0.419190977	0	0	-0.418725501	0.01229787	0.05422366	targetprofiler-NO	targetscan-NO	miRanda-Yes	0.38948841	1.258108779
PNPT1	hsa-mir-197	0.404338845	0	0	-0.291055509	0.006238061	0.054644136	targetprofiler-NO	targetscan-Yes	miRanda-NO	1.258933292	0.847037753
KCNQ3	hsa-mir-889	0.632066364	0	0	-0.418046166	0.012454418	0.054688805	targetprofiler-NO	targetscan-Yes	miRanda-NO	1.775795926	1.724972374
EML5	hsa-mir-523	0.446801733	0	0	-0.285226184	0.015908355	0.054716188	targetprofiler-NO	targetscan-NO	miRanda-Yes	0.656261247	0.575943164
KIF14	hsa-mir-17	0.406348677	0	0	-0.285216919	0.015911921	0.054724712	targetprofiler-Yes	targetscan-Yes	miRanda-NO	18.33832693	2.992725113
EBF3	hsa-mir-382	0.419173786	0	0	-0.29091903	0.00626352	0.054797134	targetprofiler-Yes	targetscan-Yes	miRanda-NO	0.13773376	0.717298136
PLEKHB2	hsa-mir-96	0.519987869	0	0	-0.303560327	0.010068214	0.054923377	targetprofiler-NO	targetscan-Yes	miRanda-NO	0.531175684	2.075120976
STRA6	hsa-mir-34b	0.625210364	0	0	-0.303545773	0.010071984	0.054939254	targetprofiler-NO	targetscan-Yes	miRanda-NO	0.053561739	11.1402919
PLCH2	hsa-mir-141	0.708114793	0	0	-0.491642464	0.004266473	0.055034689	targetprofiler-NO	targetscan-NO	miRanda-Yes	0.353420741	0.602627854
CENPO	hsa-mir-224	0.315923495	0	0	-0.290647265	0.006314489	0.055105942	targetprofiler-Yes	targetscan-NO	miRanda-NO	2.410150994	0.551425837
SPARCL1	hsa-mir-140	0.509674082	0	0	-0.284649354	0.016131667	0.055286042	targetprofiler-NO	targetscan-Yes	miRanda-NO	0.224086928	0.480769221
C3orf18	hsa-mir-874	0.497990283	0	0	-0.303184309	0.01016601	0.055312326	targetprofiler-NO	targetscan-Yes	miRanda-NO	0.535247956	0.942398704
FLT3	hsa-mir-100	0.515541409	0	0	-0.417095305	0.012676361	0.055332928	targetprofiler-NO	targetscan-NO	miRanda-Yes	0.674782487	0.682084661
CDKL2	hsa-mir-935	0.355982778	0	0	-0.290427141	0.006356042	0.055358274	targetprofiler-NO	targetscan-Yes	miRanda-NO	0.426711616	1.542946247
TRIM59	hsa-mir-505	0.31174315	0	0	-0.290352354	0.006370214	0.055444547	targetprofiler-NO	targetscan-Yes	miRanda-NO	3.475805122	0.89379956
SERTAD4	hsa-mir-23b	0.299420731	0	0	-0.290318489	0.006376641	0.055481275	targetprofiler-Yes	targetscan-NO	miRanda-Yes	1.201988828	0.927238977
RCC2	hsa-mir-505	0.456016366	0	0	-0.29030434	0.006379328	0.055500744	targetprofiler-NO	targetscan-Yes	miRanda-NO	2.064462956	0.89379956
HSPB6	hsa-mir-377	0.31313601	0	0	-0.290253473	0.006388995	0.055562185	targetprofiler-NO	targetscan-Yes	miRanda-NO	0.042215919	0.46424573
PLCXD3	hsa-mir-370	0.362016308	0	0	-0.29015777	0.006407219	0.055675212	targetprofiler-Yes	targetscan-Yes	miRanda-NO	0.214224882	0.583958981
SERPINB2	hsa-mir-203	0.320883247	0	0	-0.290107355	0.006416838	0.05573054	targetprofiler-NO	targetscan-Yes	miRanda-NO	3.573804199	4.789256
SPRYD3	hsa-mir-505	-0.383288033	0	0	0.290082498	0.006421585	0.05575934	targetprofiler-NO	targetscan-Yes	miRanda-NO	0.966958502	0.89379956
CDCA4	hsa-mir-503	0.384940225	0	0	-0.393755506	0.003876317	0.055970305	targetprofiler-Yes	targetscan-Yes	miRanda-NO	1.04090656	2.346655805
PLD5	hsa-mir-323	0.415468236	0	0	-0.415987773	0.012939072	0.056096735	targetprofiler-NO	targetscan-Yes	miRanda-NO	0.278950185	1.241365927
PRH2	hsa-mir-144	0.43352163	0	0	-0.283797835	0.016466243	0.056130922	targetprofiler-NO	targetscan-Yes	miRanda-NO	4.130463538	0.211339795
KIAA1462	hsa-mir-380	0.301674096	0	0	-0.289654474	0.006503817	0.056254236	targetprofiler-NO	targetscan-Yes	miRanda-NO	0.533246017	1.123727521
NT5C3L	hsa-mir-411	0.501699838	0	0	-0.415540243	0.013046523	0.056401576	targetprofiler-NO	targetscan-NO	miRanda-Yes	1.035547905	0.954427568
NBEA	hsa-mir-381	0.93098738	0	0	-0.84446667	0.001073984	0.056715916	targetprofiler-Yes	targetscan-NO	miRanda-NO	0.15985363	1.945223712
ST6GALNAC2	hsa-mir-378	0.552616191	0	0	-0.301821963	0.010527294	0.056724587	targetprofiler-NO	targetscan-Yes	miRanda-NO	0.326956244	0.990318554
ARIH1	hsa-mir-2116	0.570037413	0	0	-0.414965561	0.013185604	0.056802984	targetprofiler-NO	targetscan-Yes	miRanda-NO	0.999236193	2.137092354
APCDD1L	hsa-mir-132	0.896553485	0	0	-0.583057852	0.002221264	0.056842939	targetprofiler-NO	targetscan-NO	miRanda-Yes	0.253541453	0.425326026
ZFYVE9	hsa-mir-519d	0.518819615	0	0	-0.283082665	0.016751834	0.056863627	targetprofiler-NO	targetscan-NO	miRanda-Yes	0.39301584	0.355367713
ANP32E	hsa-mir-197	0.487832704	0	0	-0.289118074	0.006608182	0.056879864	targetprofiler-NO	targetscan-Yes	miRanda-NO	1.653292344	0.847037753
TRIM2	hsa-mir-505	0.325671359	0	0	-0.289076502	0.006616332	0.056925736	targetprofiler-Yes	targetscan-Yes	miRanda-NO	0.388420964	0.89379956
XRCC2	hsa-mir-505	0.442182754	0	0	-0.288940685	0.00664302	0.057082615	targetprofiler-NO	targetscan-Yes	miRanda-NO	2.979201649	0.89379956
DGKG	hsa-mir-758	0.588167542	0	0	-0.414557828	0.013285038	0.057085157	targetprofiler-NO	targetscan-Yes	miRanda-NO	0.237330957	1.616154538
KIAA1257	hsa-mir-1251	0.861181897	0	0	-0.582556663	0.002245565	0.057205324	targetprofiler-Yes	targetscan-NO	miRanda-NO	0.266585107	0.036082091
FOXN3	hsa-mir-199b	0.31982201	0	0	-0.288797832	0.006671193	0.057251766	targetprofiler-NO	targetscan-Yes	miRanda-NO	0.300224438	0.979933738
FANCG	hsa-mir-185	0.301869286	0	0	-0.28873723	0.006683177	0.057321184	targetprofiler-NO	targetscan-NO	miRanda-Yes	1.775055747	1.283769059
PODN	hsa-mir-497	0.417066009	0	0	-0.414056352	0.013408199	0.057445786	targetprofiler-Yes	targetscan-NO	miRanda-Yes	0.544384193	0.617704388
YME1L1	hsa-mir-197	0.325517162	0	0	-0.28856729	0.006716882	0.057516422	targetprofiler-NO	targetscan-Yes	miRanda-NO	1.182231785	0.847037753
SDPR	hsa-mir-140	0.385290366	0	0	-0.282421126	0.017019784	0.057558063	targetprofiler-NO	targetscan-Yes	miRanda-NO	0.106228147	0.480769221
HPSE2	hsa-mir-873	0.536363994	0	0	-0.300942438	0.010766426	0.057665156	targetprofiler-NO	targetscan-Yes	miRanda-NO	0.143568	0.473909659
RLIM	hsa-mir-616	0.315455392	0	0	-0.28841384	0.006747446	0.057690868	targetprofiler-NO	targetscan-Yes	miRanda-NO	0.983312214	1.196647373
CLDN16	hsa-mir-132	0.891249415	0	0	-0.581485538	0.002298261	0.057936567	targetprofiler-NO	targetscan-Yes	miRanda-NO	0.008099976	0.425326026
ATP6V1C1	hsa-mir-30d	0.357074117	0	0	-0.288093369	0.006811674	0.05805864	targetprofiler-Yes	targetscan-NO	miRanda-NO	1.223979679	0.97583084
PUS7	hsa-mir-25	0.435939654	0	0	-0.281873224	0.017244484	0.05813499	targetprofiler-NO	targetscan-Yes	miRanda-NO	2.422207029	1.391117852
MPZL2	hsa-mir-197	0.30163797	0	0	-0.287952475	0.006840081	0.058212965	targetprofiler-NO	targetscan-Yes	miRanda-NO	0.700155722	0.847037753
C10orf137	hsa-mir-25	0.389886187	0	0	-0.434295732	0.003223663	0.058354501	targetprofiler-Yes	targetscan-Yes	miRanda-Yes	1.096990407	1.829287271
CCNJ	hsa-let-7d	0.394666454	0	0	-0.287715459	0.006888105	0.058490077	targetprofiler-Yes	targetscan-NO	miRanda-NO	1.090029349	1.059152617
UCK2	hsa-mir-185	0.324901534	0	0	-0.287638877	0.006903686	0.058577841	targetprofiler-NO	targetscan-Yes	miRanda-NO	1.944808143	1.283769059
ZNF566	hsa-mir-3170	0.301732484	0	0	-0.287563998	0.00691895	0.058668289	targetprofiler-NO	targetscan-Yes	miRanda-NO	0.901980479	1.956425429
HDAC2	hsa-mir-197	0.408615274	0	0	-0.287553879	0.006921015	0.058680268	targetprofiler-NO	targetscan-Yes	miRanda-NO	1.402056074	0.847037753
GNG7	hsa-mir-10b	0.415580406	0	0	-0.433625975	0.003276699	0.058973119	targetprofiler-NO	targetscan-Yes	miRanda-NO	0.193022217	0.627876988
SMAD9	hsa-mir-382	0.991514943	0	0	-0.8402382	0.001204003	0.058979311	targetprofiler-NO	targetscan-Yes	miRanda-NO	0.589434775	3.472132279
YES1	hsa-mir-197	0.374708976	0	0	-0.287277593	0.006977608	0.059009904	targetprofiler-Yes	targetscan-Yes	miRanda-NO	0.900834301	0.847037753
DDX21	hsa-mir-197	0.352593561	0	0	-0.287233845	0.006986607	0.059064406	targetprofiler-Yes	targetscan-Yes	miRanda-NO	0.996786776	0.847037753
VPS13B	hsa-mir-151	0.394619743	0	0	-0.39035027	0.004224659	0.059151522	targetprofiler-NO	targetscan-Yes	miRanda-NO	1.180018395	1.160749463
PDSS1	hsa-mir-23a	0.326364563	0	0	-0.287017612	0.007031234	0.059323742	targetprofiler-NO	targetscan-NO	miRanda-Yes	1.849121812	0.970700412
USP37	hsa-mir-616	0.325537917	0	0	-0.286691856	0.007098941	0.059710618	targetprofiler-NO	targetscan-Yes	miRanda-NO	1.134342368	1.196647373
IRAK4	hsa-mir-891b	0.544001194	0	0	-0.299003605	0.011310308	0.059806709	targetprofiler-NO	targetscan-Yes	miRanda-NO	1.155313078	0.443071398
TMEM154	hsa-mir-206	0.646609178	0	0	-0.298999039	0.011311617	0.059811352	targetprofiler-NO	targetscan-NO	miRanda-Yes	0.982944945	1.249334832
ATP11A	hsa-mir-10b	0.497339557	0	0	-0.298994521	0.011312912	0.059815723	targetprofiler-NO	targetscan-Yes	miRanda-NO	2.974520032	0.98358182
TPD52	hsa-mir-1251	0.567970711	0	0	-0.280259403	0.017921172	0.059839112	targetprofiler-NO	targetscan-Yes	miRanda-NO	2.336429241	4.523668366
FYCO1	hsa-mir-96	0.538248539	0	0	-0.298895659	0.011341278	0.059926329	targetprofiler-NO	targetscan-Yes	miRanda-NO	0.70097753	2.075120976
MXRA5	hsa-mir-889	0.579891011	0	0	-0.298885894	0.011344084	0.059937162	targetprofiler-NO	targetscan-Yes	miRanda-NO	0.529157868	1.289151453
TEAD1	hsa-mir-15a	-0.300443463	0	0	0.286429378	0.007153913	0.060035506	targetprofiler-Yes	targetscan-NO	miRanda-NO	0.370080048	1.767616975
MCART6	hsa-mir-625	0.398141879	0	0	-0.389369773	0.004329934	0.060115623	targetprofiler-Yes	targetscan-NO	miRanda-NO	0.831361771	1.644402713
RBMS3	hsa-mir-379	0.342804082	0	0	-0.286350446	0.007170517	0.060128721	targetprofiler-NO	targetscan-Yes	miRanda-NO	0.188072637	0.503897174
PPP1CB	hsa-mir-23a	0.341394942	0	0	-0.286307305	0.007179607	0.060185613	targetprofiler-NO	targetscan-NO	miRanda-Yes	0.782895253	0.970700412
ZBTB8B	hsa-mir-940	0.454114586	0	0	-0.279789519	0.018122424	0.06033967	targetprofiler-NO	targetscan-Yes	miRanda-NO	10.91682743	0.520034587
LAIR1	hsa-mir-146a	0.373450102	0	0	-0.286166061	0.007209437	0.060358169	targetprofiler-Yes	targetscan-NO	miRanda-NO	0.639222375	1.475617595
ALAD	hsa-mir-197	-0.309769439	0	0	0.286067959	0.007230221	0.06048775	targetprofiler-NO	targetscan-Yes	miRanda-NO	0.608704278	0.847037753
SASS6	hsa-mir-616	0.354508483	0	0	-0.285918387	0.00726201	0.060666542	targetprofiler-NO	targetscan-Yes	miRanda-NO	1.474765433	1.196647373
SLCO3A1	hsa-mir-141	-0.443218946	0	0	0.388751273	0.00439752	0.060682519	targetprofiler-NO	targetscan-Yes	miRanda-NO	0.401628002	2.85875723
MPPED2	hsa-mir-134	0.502574269	0	0	-0.279439999	0.018273376	0.060720021	targetprofiler-NO	targetscan-Yes	miRanda-NO	1.128222545	1.936530154
LIN9	hsa-mir-505	0.423702622	0	0	-0.285839376	0.007278852	0.060762715	targetprofiler-NO	targetscan-Yes	miRanda-NO	1.775674586	0.89379956
CDC6	hsa-mir-664	-0.381339062	0	0	0.279250445	0.018355691	0.060923594	targetprofiler-NO	targetscan-Yes	miRanda-NO	10.73925158	1.340401801
C6orf26	hsa-mir-15a	0.385081837	0	0	-0.285631701	0.007323284	0.061030411	targetprofiler-Yes	targetscan-NO	miRanda-NO	1.360467118	1.767616975
LAYN	hsa-mir-424	0.398850999	0	0	-0.279151104	0.018398957	0.061033812	targetprofiler-NO	targetscan-Yes	miRanda-NO	0.529938852	2.337031822
APOOL	hsa-mir-141	0.496871551	0	0	-0.297862774	0.011641358	0.061079544	targetprofiler-NO	targetscan-Yes	miRanda-NO	0.510536938	1.456361288
MRO	hsa-mir-202	0.998202221	0	0	-0.285518809	0.007347538	0.061160065	targetprofiler-NO	targetscan-NO	miRanda-Yes	1.034141739	1.033506293
PEG3	hsa-mir-889	0.8441399	0	0	-0.408706045	0.014783185	0.061325293	targetprofiler-NO	targetscan-Yes	miRanda-NO	0.29509601	1.724972374
KCNJ11	hsa-mir-874	0.748266704	0	0	-0.297381091	0.011783638	0.061610715	targetprofiler-Yes	targetscan-NO	miRanda-NO	0.492047436	0.942398704
XG	hsa-mir-376c	0.635302106	0	0	-0.297329656	0.01179892	0.061669178	targetprofiler-NO	targetscan-NO	miRanda-Yes	0.638978706	1.121976426
CALN1	hsa-mir-412	0.408878366	0	0	-0.27852204	0.018674965	0.061734662	targetprofiler-NO	targetscan-Yes	miRanda-NO	1.686201917	3.237058623
MPPED2	hsa-mir-433	0.507178146	0	0	-0.278324858	0.018762207	0.061953915	targetprofiler-NO	targetscan-Yes	miRanda-NO	1.128222545	0.365156096
CHST6	hsa-mir-411	0.904725896	0	0	-0.297042829	0.011884454	0.061994243	targetprofiler-NO	targetscan-Yes	miRanda-NO	0.13420848	1.160511515
ZNF677	hsa-mir-758	0.482061838	0	0	-0.407714979	0.015050457	0.062072656	targetprofiler-NO	targetscan-Yes	miRanda-NO	0.44885867	1.616154538
STEAP3	hsa-mir-143	0.503203524	0	0	-0.38724594	0.004565904	0.062161412	targetprofiler-NO	targetscan-Yes	miRanda-NO	0.558000419	0.535035777
CRY2	hsa-mir-505	-0.406560181	0	0	0.284641288	0.00753849	0.062238214	targetprofiler-NO	targetscan-Yes	miRanda-NO	0.430264894	0.89379956
MRPS25	hsa-mir-141	0.535176276	0	0	-0.296794202	0.011959031	0.062270544	targetprofiler-NO	targetscan-Yes	miRanda-NO	0.673885559	1.456361288
KBTBD6	hsa-mir-17	0.531305545	0	0	-0.407327337	0.015156095	0.062359674	targetprofiler-NO	targetscan-Yes	miRanda-NO	1.557480319	3.786884216
CLEC14A	hsa-mir-877	-0.293281981	0	0	0.284547448	0.007559166	0.062363574	targetprofiler-NO	targetscan-Yes	miRanda-NO	0.425672426	3.423354775
CYBRD1	hsa-mir-93	-0.33858865	0	0	0.284524381	0.007564257	0.062394305	targetprofiler-Yes	targetscan-Yes	miRanda-NO	0.421680945	2.271610115
BUD13	hsa-mir-505	0.329219323	0	0	-0.284411556	0.007589197	0.062536938	targetprofiler-NO	targetscan-Yes	miRanda-Yes	0.890371524	0.89379956
COL5A1	hsa-mir-154	0.465475939	0	0	-0.407064947	0.015227953	0.06255136	targetprofiler-NO	targetscan-NO	miRanda-Yes	2.927943652	1.202060954
MPPED2	hsa-mir-214	0.455352739	0	0	-0.277610915	0.019081008	0.062750388	targetprofiler-NO	targetscan-Yes	miRanda-NO	1.128222545	0.782313927
PURG	hsa-mir-543	0.492499139	0	0	-0.277396646	0.019177586	0.062988342	targetprofiler-NO	targetscan-NO	miRanda-Yes	0.425653261	1.172823468
RNF144A	hsa-mir-758	0.65860066	0	0	-0.296144177	0.01215593	0.06301519	targetprofiler-Yes	targetscan-Yes	miRanda-NO	0.653239542	1.844449436
TET3	hsa-mir-2355	0.320948037	0	0	-0.284015257	0.007677375	0.063023596	targetprofiler-NO	targetscan-Yes	miRanda-NO	1.548115305	0.93380073
GGA2	hsa-mir-660	0.401566123	0	0	-0.277157682	0.019285787	0.063254608	targetprofiler-NO	targetscan-Yes	miRanda-NO	0.54654455	3.166205093
MTTP	hsa-mir-202	0.574373315	0	0	-0.283825378	0.007719942	0.063266152	targetprofiler-NO	targetscan-NO	miRanda-Yes	0.727545411	1.033506293
IL33	hsa-mir-195	0.296975038	0	0	-0.283767481	0.007732963	0.063337321	targetprofiler-Yes	targetscan-NO	miRanda-NO	0.151970844	0.414678576
RGS12	hsa-mir-766	-0.298435282	0	0	0.283694385	0.007749429	0.063428427	targetprofiler-Yes	targetscan-Yes	miRanda-NO	1.028907032	1.743639444
ACVR2B	hsa-mir-487a	0.411685355	0	0	-0.405762391	0.015588916	0.06356175	targetprofiler-NO	targetscan-Yes	miRanda-NO	1.570652749	1.846856128
GPN3	hsa-mir-15b	0.401151549	0	0	-0.428672089	0.003693341	0.06358086	targetprofiler-Yes	targetscan-NO	miRanda-NO	1.099571632	2.017870152
KCNQ1	hsa-mir-874	0.629417187	0	0	-0.29554778	0.01233905	0.063699291	targetprofiler-Yes	targetscan-Yes	miRanda-Yes	0.273120531	0.942398704
BACE2	hsa-mir-874	0.56589347	0	0	-0.295290383	0.012418818	0.064007268	targetprofiler-NO	targetscan-Yes	miRanda-Yes	0.787989192	0.942398704
KCTD21	hsa-mir-432	0.402962113	0	0	-0.428190588	0.003736209	0.06405253	targetprofiler-NO	targetscan-Yes	miRanda-NO	0.947204277	0.507827682
TBCCD1	hsa-mir-197	0.294867599	0	0	-0.28309058	0.007886634	0.06419455	targetprofiler-Yes	targetscan-Yes	miRanda-NO	1.028386304	0.847037753
CHRDL1	hsa-mir-411	0.311249246	0	0	-0.283082954	0.007888381	0.0642036	targetprofiler-NO	targetscan-Yes	miRanda-NO	0.048806812	0.585530936
NDUFA6	hsa-mir-874	0.541590855	0	0	-0.295096914	0.012479067	0.064249591	targetprofiler-Yes	targetscan-Yes	miRanda-Yes	0.708513515	0.942398704
NCOA7	hsa-mir-590	0.342885664	0	0	-0.282910939	0.007927865	0.064431673	targetprofiler-NO	targetscan-Yes	miRanda-NO	0.453160085	2.14151503
LTBP1	hsa-mir-379	0.487180397	0	0	-0.478928999	0.005552249	0.064569406	targetprofiler-NO	targetscan-Yes	miRanda-NO	0.234747708	0.302469031
SRGAP3	hsa-mir-30a	0.415320848	0	0	-0.275937826	0.019846295	0.064608538	targetprofiler-Yes	targetscan-NO	miRanda-NO	0.908994314	0.423049183
PHYHIPL	hsa-mir-375	0.475349113	0	0	-0.27581594	0.019903057	0.064743807	targetprofiler-NO	targetscan-Yes	miRanda-NO	3.665519706	1.198285752
ATP2B4	hsa-mir-299	0.335390051	0	0	-0.282494442	0.008024188	0.064965348	targetprofiler-NO	targetscan-Yes	miRanda-NO	0.452296284	0.472390877
ANTXR2	hsa-mir-377	0.313116219	0	0	-0.282452142	0.008034029	0.065013658	targetprofiler-NO	targetscan-Yes	miRanda-NO	0.284367799	0.46424573
ADAR	hsa-mir-940	0.379913245	0	0	-0.384516084	0.004885743	0.065024616	targetprofiler-NO	targetscan-Yes	miRanda-NO	1.044111367	1.275429975
TSN	hsa-mir-204	-0.414136173	0	0	0.405105871	0.00145886	0.06522199	targetprofiler-Yes	targetscan-Yes	miRanda-NO	1.142527943	0.414192628
PARD3	hsa-mir-505	0.318360836	0	0	-0.282044066	0.008129504	0.065517224	targetprofiler-NO	targetscan-Yes	miRanda-NO	0.712861717	0.89379956
ANKH	hsa-mir-136	0.739299948	0	0	-0.293907917	0.01285493	0.065644135	targetprofiler-NO	targetscan-Yes	miRanda-NO	1.126704603	0.694714543
DOK6	hsa-mir-382	0.943689839	0	0	-0.827747478	0.001657552	0.065662238	targetprofiler-NO	targetscan-Yes	miRanda-NO	0.132400305	3.472132279
3-Sep	hsa-mir-877	0.406922657	0	0	-0.281797982	0.00818756	0.065821925	targetprofiler-NO	targetscan-Yes	miRanda-NO	2.355144409	3.423354775
SET	hsa-mir-17	0.431190603	0	0	-0.402677488	0.016472519	0.065973904	targetprofiler-Yes	targetscan-Yes	miRanda-NO	1.656205518	3.786884216
NEK2	hsa-mir-629	0.411707661	0	0	-0.274517214	0.020516524	0.066229978	targetprofiler-NO	targetscan-Yes	miRanda-NO	13.90998313	2.570630447
PRR5L	hsa-mir-148a	0.459281988	0	0	-0.418981764	0.002458608	0.066258919	targetprofiler-Yes	targetscan-NO	miRanda-NO	2.482413734	0.713016526
HNRNPU	hsa-mir-17	0.423352835	0	0	-0.402117873	0.016637218	0.066431974	targetprofiler-NO	targetscan-Yes	miRanda-NO	1.496828774	3.786884216
TRHDE	hsa-mir-31	0.504400594	0	0	-0.274340071	0.020601436	0.066436907	targetprofiler-NO	targetscan-Yes	miRanda-NO	0.166904308	34.0985595
PLD1	hsa-mir-3934	0.5117432	0	0	-0.281301019	0.008305916	0.066463172	targetprofiler-NO	targetscan-Yes	miRanda-NO	0.444051091	1.887848306
PCGF5	hsa-mir-410	0.910527354	0	0	-0.825733998	0.001741169	0.066720401	targetprofiler-NO	targetscan-Yes	miRanda-NO	0.681529707	6.386923513
C19orf12	hsa-mir-493	0.500365022	0	0	-0.401740177	0.016749155	0.06672591	targetprofiler-NO	targetscan-Yes	miRanda-NO	1.412944194	2.600932203
ITPR2	hsa-mir-221	0.680572466	0	0	-0.476165298	0.005871878	0.066759048	targetprofiler-NO	targetscan-Yes	miRanda-NO	0.413299245	1.327703639
MZF1	hsa-mir-3127	0.466371679	0	0	-0.401664456	0.016771671	0.066781206	targetprofiler-Yes	targetscan-NO	miRanda-NO	1.138262824	3.399194266
MMACHC	hsa-mir-1307	0.347754476	0	0	-0.281044464	0.008367602	0.066804891	targetprofiler-NO	targetscan-Yes	miRanda-NO	1.061304138	2.360445732
EBF1	hsa-mir-411	0.42912561	0	0	-0.28097184	0.008385137	0.066895402	targetprofiler-NO	targetscan-Yes	miRanda-NO	0.115067191	0.585530936
AMFR	hsa-mir-892a	0.619452905	0	0	-0.29283695	0.013201827	0.066928591	targetprofiler-NO	targetscan-NO	miRanda-Yes	0.362236262	0.263677745
ALDH1L2	hsa-mir-500a	0.505250207	0	0	-0.292721484	0.013239707	0.067058137	targetprofiler-NO	targetscan-Yes	miRanda-NO	2.634203299	1.172403264
ENPP2	hsa-mir-381	0.366826399	0	0	-0.28083303	0.008418742	0.067069632	targetprofiler-Yes	targetscan-NO	miRanda-Yes	0.152062575	0.485513362
ESYT3	hsa-mir-378	0.35348346	0	0	-0.280742229	0.008440789	0.067181944	targetprofiler-NO	targetscan-Yes	miRanda-NO	0.584804526	0.228144821
RBL1	hsa-mir-197	0.315571041	0	0	-0.280688762	0.008453794	0.067254987	targetprofiler-NO	targetscan-Yes	miRanda-NO	1.416159339	0.847037753
NT5C2	hsa-mir-877	0.302169786	0	0	-0.280622344	0.008469974	0.067334636	targetprofiler-NO	targetscan-Yes	miRanda-NO	0.85519777	3.423354775
GPC6	hsa-mir-136	0.300952441	0	0	-0.280591324	0.00847754	0.067376919	targetprofiler-NO	targetscan-Yes	miRanda-NO	0.65528632	0.897622158
MTMR10	hsa-mir-505	-0.298870141	0	0	0.280521882	0.0084945	0.067463141	targetprofiler-NO	targetscan-Yes	miRanda-NO	0.461016137	0.89379956
PDHB	hsa-mir-221	0.572102571	0	0	-0.29226388	0.013390753	0.067617354	targetprofiler-NO	targetscan-NO	miRanda-Yes	0.458851844	2.65004546
ELAVL1	hsa-mir-1306	0.315605874	0	0	-0.280373963	0.008530724	0.06766739	targetprofiler-NO	targetscan-Yes	miRanda-NO	1.499923073	1.180689526
TNFRSF9	hsa-mir-217	0.479299435	0	0	-0.273288123	0.021111878	0.067677168	targetprofiler-NO	targetscan-Yes	miRanda-NO	2.373788443	10.15649838
AMPH	hsa-mir-146a	0.943037668	0	0	-0.567909647	0.003063201	0.068052093	targetprofiler-Yes	targetscan-NO	miRanda-NO	0.093170419	0.618507132
CEP78	hsa-mir-526b	0.428957075	0	0	-0.272902535	0.021301659	0.068128298	targetprofiler-NO	targetscan-Yes	miRanda-NO	1.379198555	0.535820618
FZD5	hsa-mir-204	0.314278315	0	0	-0.279974346	0.008629266	0.068221747	targetprofiler-NO	targetscan-Yes	miRanda-NO	0.438755119	0.187501417
RUFY3	hsa-mir-382	0.878985043	0	0	-0.822689994	0.001873521	0.06830842	targetprofiler-Yes	targetscan-Yes	miRanda-NO	0.874083504	3.472132279
PLXNA4	hsa-mir-653	0.510486355	0	0	-0.474289192	0.006097707	0.068320863	targetprofiler-NO	targetscan-Yes	miRanda-NO	0.224002894	0.663706605
SET	hsa-mir-197	0.301682502	0	0	-0.27977508	0.008678776	0.068506111	targetprofiler-NO	targetscan-Yes	miRanda-NO	1.341884708	0.847037753
STXBP1	hsa-mir-873	0.432419742	0	0	-0.399448433	0.017441951	0.068581402	targetprofiler-Yes	targetscan-Yes	miRanda-NO	1.289033979	0.723399341
ZFPM2	hsa-mir-134	0.346737521	0	0	-0.27964088	0.00871226	0.068690484	targetprofiler-NO	targetscan-Yes	miRanda-NO	0.387383145	0.611786943
PSRC1	hsa-mir-431	0.41882787	0	0	-0.399173985	0.0175265	0.068796918	targetprofiler-NO	targetscan-NO	miRanda-Yes	2.278175107	1.88341296
MEST	hsa-mir-181d	0.846592085	0	0	-0.416325923	0.002636372	0.068900941	targetprofiler-Yes	targetscan-NO	miRanda-NO	0.896413956	1.519624991
AMPH	hsa-mir-494	0.665834013	0	0	-0.291119496	0.013775029	0.069047342	targetprofiler-NO	targetscan-NO	miRanda-Yes	0.064407104	1.555627223
FRMPD4	hsa-mir-29a	0.515664464	0	0	-0.291110012	0.013778253	0.069059441	targetprofiler-NO	targetscan-Yes	miRanda-NO	1.291694121	0.966963817
LSAMP	hsa-mir-888	0.882172643	0	0	-0.290736131	0.013905873	0.069517178	targetprofiler-NO	targetscan-Yes	miRanda-NO	0.191555187	0.143661758
PACSIN2	hsa-mir-891b	0.55888691	0	0	-0.290729839	0.013908029	0.069523829	targetprofiler-NO	targetscan-Yes	miRanda-NO	0.723504336	0.443071398
HAUS5	hsa-mir-345	0.432353003	0	0	-0.380118801	0.005442326	0.069538339	targetprofiler-NO	targetscan-Yes	miRanda-NO	1.181050682	1.430414947
DDX18	hsa-mir-18a	0.42934542	0	0	-0.398252354	0.017812936	0.069545838	targetprofiler-Yes	targetscan-NO	miRanda-NO	1.715680234	5.441368717
SDK2	hsa-mir-141	0.658413507	0	0	-0.290557319	0.013967268	0.06975226	targetprofiler-Yes	targetscan-Yes	miRanda-NO	0.903865947	1.456361288
PVR	hsa-mir-1293	0.472390841	0	0	-0.397675886	0.017994079	0.070012135	targetprofiler-NO	targetscan-Yes	miRanda-NO	2.335997218	1.638826814
EVC	hsa-mir-141	-0.362244589	0	0	0.278669153	0.008958114	0.07002615	targetprofiler-NO	targetscan-Yes	miRanda-NO	0.68887925	4.581534214
PCGF5	hsa-mir-495	0.910302829	0	0	-0.819442027	0.002022883	0.070059945	targetprofiler-NO	targetscan-Yes	miRanda-NO	0.681529707	2.768289586
LGI2	hsa-mir-376c	0.928380109	0	0	-0.56525651	0.003235547	0.07014554	targetprofiler-NO	targetscan-Yes	miRanda-NO	0.152730968	0.693836555
HSPA2	hsa-mir-136	0.979784575	0	0	-0.819114835	0.002038407	0.07023292	targetprofiler-NO	targetscan-Yes	miRanda-NO	0.366484672	5.241105842
VSNL1	hsa-mir-494	0.548685129	0	0	-0.290029	0.014150035	0.07041539	targetprofiler-NO	targetscan-NO	miRanda-Yes	0.353500425	1.555627223
CPA4	hsa-mir-335	0.487586268	0	0	-0.278325086	0.009046613	0.070504836	targetprofiler-Yes	targetscan-Yes	miRanda-NO	2.706002955	0.278433341
KANK4	hsa-mir-889	0.445919364	0	0	-0.270873582	0.022324393	0.070578421	targetprofiler-NO	targetscan-Yes	miRanda-NO	0.43990217	5.084885041
DUOX1	hsa-mir-1229	0.470560217	0	0	-0.471578002	0.00643714	0.070622644	targetprofiler-NO	targetscan-Yes	miRanda-NO	2.701613627	1.669013711
PCSK4	hsa-let-7d	-0.342301718	0	0	0.27821079	0.00907618	0.070667233	targetprofiler-NO	targetscan-NO	miRanda-Yes	3.787561916	1.059152617
TMPO	hsa-mir-616	0.403976923	0	0	-0.278160311	0.009089266	0.070735098	targetprofiler-NO	targetscan-Yes	miRanda-NO	1.422071534	1.196647373
SVEP1	hsa-mir-195	0.383019632	0	0	-0.270674638	0.022426886	0.070816953	targetprofiler-Yes	targetscan-NO	miRanda-Yes	0.219508668	0.305641814
PNPLA3	hsa-mir-132	0.847319874	0	0	-0.564239	0.003303793	0.070898291	targetprofiler-Yes	targetscan-Yes	miRanda-NO	0.299488453	0.425326026
CSRP2	hsa-mir-31	0.516954957	0	0	-0.278007201	0.009129057	0.070937691	targetprofiler-NO	targetscan-NO	miRanda-Yes	0.722564218	1.305408694
DIRC2	hsa-mir-892b	0.531192686	0	0	-0.289574822	0.014308799	0.070989466	targetprofiler-NO	targetscan-Yes	miRanda-NO	0.616203399	0.524023679
XG	hsa-mir-323	0.671223522	0	0	-0.289394079	0.014372407	0.071221202	targetprofiler-NO	targetscan-Yes	miRanda-NO	0.638978706	1.809314836
PLEKHA8	hsa-mir-34b	0.493807109	0	0	-0.289274783	0.014414523	0.07136444	targetprofiler-NO	targetscan-Yes	miRanda-NO	0.832328224	11.1402919
ZBTB8B	hsa-mir-345	0.405476603	0	0	-0.270194032	0.022676138	0.071394226	targetprofiler-NO	targetscan-Yes	miRanda-NO	10.91682743	1.566252303
SEMA3A	hsa-mir-370	0.327797867	0	0	-0.277509472	0.009259469	0.071620356	targetprofiler-NO	targetscan-Yes	miRanda-NO	0.328456311	0.583958981
ANKH	hsa-mir-411	0.710092851	0	0	-0.289069556	0.014487226	0.071621476	targetprofiler-NO	targetscan-Yes	miRanda-NO	1.126704603	1.160511515
SEMA3A	hsa-mir-410	0.468838044	0	0	-0.27744718	0.009275905	0.071701579	targetprofiler-NO	targetscan-Yes	miRanda-NO	0.328456311	0.906060107
AFP	hsa-mir-942	0.441573841	0	0	-0.269935391	0.022811246	0.071706976	targetprofiler-NO	targetscan-Yes	miRanda-Yes	9472.71759	1.084272732
TMEM201	hsa-mir-505	0.397323062	0	0	-0.277337249	0.009304972	0.071862221	targetprofiler-Yes	targetscan-Yes	miRanda-NO	1.220463175	0.89379956
IPO5	hsa-mir-130a	0.306840674	0	0	-0.277307277	0.009312911	0.071903179	targetprofiler-NO	targetscan-Yes	miRanda-NO	0.72431894	0.561876583
PDE7A	hsa-mir-877	0.390930277	0	0	-0.277289446	0.009317637	0.071930061	targetprofiler-NO	targetscan-NO	miRanda-Yes	1.189461264	3.423354775
AMPH	hsa-mir-376c	0.997861994	0	0	-0.562815693	0.003401303	0.072100429	targetprofiler-Yes	targetscan-Yes	miRanda-NO	0.093170419	0.693836555
TMEM88	hsa-mir-526b	0.661165778	0	0	-0.269534359	0.023022089	0.072201421	targetprofiler-NO	targetscan-Yes	miRanda-NO	0.241998768	0.535820618
GYPC	hsa-mir-379	0.304374928	0	0	-0.277071947	0.009375452	0.072233721	targetprofiler-NO	targetscan-NO	miRanda-Yes	0.276792083	0.503897174
ARHGAP25	hsa-mir-378c	0.36402191	0	0	-0.276884579	0.009425509	0.072494551	targetprofiler-Yes	targetscan-NO	miRanda-NO	0.762389507	0.29393246
CCNE2	hsa-mir-197	0.36724431	0	0	-0.377409838	0.005812174	0.072497595	targetprofiler-NO	targetscan-Yes	miRanda-NO	2.048796318	2.092432689
CSE1L	hsa-mir-19a	0.445762391	0	0	-0.394634631	0.018975381	0.072571514	targetprofiler-NO	targetscan-NO	miRanda-Yes	2.228014545	3.764926193
E2F6	hsa-mir-421	0.413934138	0	0	-0.269136118	0.023233099	0.072697325	targetprofiler-NO	targetscan-Yes	miRanda-NO	1.538803352	1.942162381
GPR98	hsa-mir-149	0.611105417	0	0	-0.469047931	0.00676831	0.072787901	targetprofiler-NO	targetscan-NO	miRanda-Yes	0.063899454	1.099944153
DGAT2	hsa-mir-425	0.378461226	0	0	-0.377139489	0.005850262	0.072817656	targetprofiler-Yes	targetscan-Yes	miRanda-NO	1.316845408	3.111875426
ADAMTS2	hsa-mir-136	0.414014681	0	0	-0.394023636	0.019177813	0.073085605	targetprofiler-NO	targetscan-Yes	miRanda-NO	5.428025126	1.035870331
RNF144A	hsa-mir-411	0.652430302	0	0	-0.287890398	0.014911107	0.073103898	targetprofiler-Yes	targetscan-Yes	miRanda-NO	0.653239542	1.160511515
NUP205	hsa-mir-877	0.388083493	0	0	-0.276344148	0.009571204	0.073243505	targetprofiler-NO	targetscan-NO	miRanda-Yes	1.299236765	3.423354775
KRT19	hsa-mir-204	0.844335159	0	0	-0.561352705	0.003504066	0.07330309	targetprofiler-NO	targetscan-NO	miRanda-Yes	0.172921355	0.102971634
C3orf67	hsa-mir-766	0.463697719	0	0	-0.393593062	0.019321547	0.073441871	targetprofiler-NO	targetscan-Yes	miRanda-NO	0.438086938	1.076274098
RNF145	hsa-mir-206	0.501173169	0	0	-0.287598513	0.015017668	0.073467153	targetprofiler-Yes	targetscan-NO	miRanda-NO	2.046976333	1.249334832
BVES	hsa-mir-412	0.614278852	0	0	-0.287505694	0.015051692	0.073586668	targetprofiler-NO	targetscan-Yes	miRanda-NO	0.410232518	1.971935903
PSME4	hsa-mir-186	0.378172477	0	0	-0.276108605	0.009635319	0.073591887	targetprofiler-NO	targetscan-Yes	miRanda-NO	1.305910647	0.843399037
CCDC69	hsa-mir-155	0.329528179	0	0	-0.276100067	0.00963765	0.073597947	targetprofiler-NO	targetscan-Yes	miRanda-NO	0.135500282	2.72001415
RPS6KA2	hsa-mir-539	0.310371856	0	0	-0.2760603	0.009648514	0.073640878	targetprofiler-Yes	targetscan-NO	miRanda-Yes	0.512229375	0.526385833
GRIK3	hsa-mir-1275	0.485663884	0	0	-0.393235365	0.019441634	0.073750388	targetprofiler-NO	targetscan-Yes	miRanda-NO	0.162369693	1.362492339
DR1	hsa-mir-197	0.360298686	0	0	-0.275936669	0.009682357	0.073818442	targetprofiler-NO	targetscan-Yes	miRanda-NO	1.066523695	0.847037753
HECA	hsa-mir-539	0.41713625	0	0	-0.275862599	0.009702683	0.07392258	targetprofiler-NO	targetscan-Yes	miRanda-NO	0.66354312	0.526385833
TUSC3	hsa-mir-873	0.425395523	0	0	-0.393018913	0.019514603	0.073940556	targetprofiler-NO	targetscan-Yes	miRanda-Yes	0.73719113	0.723399341
FAM53C	hsa-mir-548s	0.300075587	0	0	-0.275685295	0.00975149	0.074181318	targetprofiler-NO	targetscan-Yes	miRanda-NO	0.748091904	1.362804067
HMP19	hsa-mir-375	0.652063598	0	0	-0.392565201	0.019668297	0.074325425	targetprofiler-NO	targetscan-Yes	miRanda-NO	0.235785631	0.683101328
IQCB1	hsa-mir-942	0.295970034	0	0	-0.27541633	0.009825938	0.074572455	targetprofiler-Yes	targetscan-NO	miRanda-NO	0.991757153	0.9705988
CWC22	hsa-mir-616	0.325931073	0	0	-0.275351327	0.009844005	0.074662672	targetprofiler-NO	targetscan-Yes	miRanda-NO	0.716732012	1.196647373
TAOK2	hsa-mir-197	-0.351615187	0	0	0.27520375	0.009885131	0.074872937	targetprofiler-NO	targetscan-NO	miRanda-Yes	1.316849981	0.847037753
FOXO1	hsa-mir-382	0.330447098	0	0	-0.27513821	0.009903444	0.074959667	targetprofiler-NO	targetscan-Yes	miRanda-NO	0.263529056	0.717298136
CIRH1A	hsa-mir-135b	0.450902486	0	0	-0.275031777	0.009933245	0.075113594	targetprofiler-NO	targetscan-NO	miRanda-Yes	0.856494883	6.36924645
HELLS	hsa-mir-505	0.314608983	0	0	-0.274974345	0.009949359	0.07519821	targetprofiler-NO	targetscan-Yes	miRanda-NO	3.679670429	0.89379956
DENR	hsa-mir-106b	0.41680619	0	0	-0.267071093	0.024353789	0.075342937	targetprofiler-NO	targetscan-NO	miRanda-Yes	1.655352261	1.074485291
MME	hsa-mir-132	0.823514985	0	0	-0.558992464	0.0036754	0.075343044	targetprofiler-NO	targetscan-Yes	miRanda-NO	0.205885386	0.425326026
CXCL16	hsa-mir-505	0.351021799	0	0	-0.274802787	0.009997629	0.075441178	targetprofiler-Yes	targetscan-Yes	miRanda-NO	1.052194541	0.89379956
EIF4E3	hsa-mir-185	-0.292987234	0	0	0.274793689	0.010000194	0.075456164	targetprofiler-NO	targetscan-Yes	miRanda-NO	0.455465465	1.283769059
TSHZ3	hsa-mir-200b	-0.325073253	0	0	0.274785762	0.01000243	0.075464747	targetprofiler-NO	targetscan-NO	miRanda-Yes	0.707172065	3.340915787
ASAP2	hsa-mir-2116	0.377867282	0	0	-0.266960238	0.024415224	0.075484268	targetprofiler-NO	targetscan-Yes	miRanda-NO	0.919434386	0.324441306
SDCBP2	hsa-mir-891b	0.949857264	0	0	-0.286022289	0.015604524	0.075538381	targetprofiler-NO	targetscan-NO	miRanda-Yes	1.265123693	0.443071398
TDRD6	hsa-mir-197	0.317366117	0	0	-0.274628103	0.010046989	0.075705666	targetprofiler-Yes	targetscan-Yes	miRanda-NO	0.353920437	0.847037753
SLC23A2	hsa-mir-944	0.704543267	0	0	-0.465625934	0.007239249	0.075800712	targetprofiler-NO	targetscan-Yes	miRanda-NO	0.791487272	13.41038942
C14orf37	hsa-mir-382	0.433140079	0	0	-0.390869094	0.020251805	0.075818201	targetprofiler-NO	targetscan-NO	miRanda-Yes	0.883248515	2.289773594
AHCTF1	hsa-mir-197	0.327360345	0	0	-0.274439445	0.010100537	0.075969841	targetprofiler-NO	targetscan-Yes	miRanda-NO	1.186751096	0.847037753
SMC1A	hsa-let-7d	0.310724162	0	0	-0.274435196	0.010101746	0.075971841	targetprofiler-Yes	targetscan-NO	miRanda-Yes	1.289353896	1.059152617
CBFB	hsa-mir-877	0.351524502	0	0	-0.274255286	0.010153049	0.076213962	targetprofiler-NO	targetscan-Yes	miRanda-NO	1.234907674	3.423354775
KDM2B	hsa-mir-152	0.409039862	0	0	-0.397078366	0.001846554	0.076228394	targetprofiler-Yes	targetscan-NO	miRanda-NO	0.831411437	0.51273058
KREMEN1	hsa-mir-224	0.477829104	0	0	-0.465077541	0.007317253	0.076266317	targetprofiler-Yes	targetscan-Yes	miRanda-NO	0.433991209	2.396913861
MCC	hsa-mir-934	0.524304186	0	0	-0.46496279	0.007333666	0.0763576	targetprofiler-Yes	targetscan-Yes	miRanda-NO	0.446548571	0.466296664
RAPGEF3	hsa-mir-505	-0.3509541	0	0	0.274092918	0.010199545	0.076431149	targetprofiler-Yes	targetscan-Yes	miRanda-NO	0.324621267	0.89379956
LCLAT1	hsa-mir-1301	0.340026332	0	0	-0.273865739	0.010264912	0.076754717	targetprofiler-Yes	targetscan-Yes	miRanda-NO	1.534489785	3.762356379
SGOL2	hsa-mir-505	0.375436787	0	0	-0.27374595	0.010299527	0.076929692	targetprofiler-NO	targetscan-Yes	miRanda-NO	2.345035139	0.89379956
TAF4B	hsa-mir-197	0.477257871	0	0	-0.273657933	0.010325026	0.077064683	targetprofiler-NO	targetscan-Yes	miRanda-NO	0.635726475	0.847037753
SYT7	hsa-mir-873	0.582609088	0	0	-0.284679634	0.016119877	0.077340527	targetprofiler-NO	targetscan-Yes	miRanda-NO	0.067762959	0.473909659
ORAI3	hsa-mir-197	-0.301324462	0	0	0.273389895	0.010403018	0.077455398	targetprofiler-Yes	targetscan-Yes	miRanda-NO	1.345717738	0.847037753
FOXA1	hsa-mir-934	-0.344580105	0	0	0.273237014	0.010447733	0.077681141	targetprofiler-NO	targetscan-Yes	miRanda-NO	3.508096393	3.294236663
PPARGC1A	hsa-mir-221	0.655673369	0	0	-0.284420467	0.016221021	0.077681976	targetprofiler-NO	targetscan-Yes	miRanda-NO	0.28469597	2.65004546
GNB4	hsa-mir-590	0.33467424	0	0	-0.273161358	0.010469923	0.077781826	targetprofiler-NO	targetscan-Yes	miRanda-NO	1.115726972	2.14151503
LAMC1	hsa-mir-520e	0.504955704	0	0	-0.265111708	0.025459184	0.077872601	targetprofiler-Yes	targetscan-NO	miRanda-NO	1.006204156	1.245093362
LSM14A	hsa-mir-505	0.388316489	0	0	-0.273090972	0.010490604	0.077876861	targetprofiler-NO	targetscan-Yes	miRanda-NO	1.057166405	0.89379956
CAV2	hsa-mir-656	0.315018336	0	0	-0.273087391	0.010491657	0.07788182	targetprofiler-NO	targetscan-Yes	miRanda-NO	0.13432474	0.561305777
FAM136A	hsa-mir-2355	0.304929842	0	0	-0.273082479	0.010493102	0.077888609	targetprofiler-NO	targetscan-Yes	miRanda-NO	1.601331984	0.93380073
IL18R1	hsa-mir-155	0.399703979	0	0	-0.265028966	0.025506782	0.077978368	targetprofiler-NO	targetscan-Yes	miRanda-NO	0.404265869	1.99659512
PRTG	hsa-mir-517b	0.832011273	0	0	-0.264910822	0.025574877	0.078140154	targetprofiler-NO	targetscan-Yes	miRanda-NO	0.632322516	0.113246042
NPR3	hsa-mir-31	0.44436089	0	0	-0.387970453	0.021282327	0.078414965	targetprofiler-Yes	targetscan-Yes	miRanda-NO	0.356698666	1.258108779
MRAS	hsa-let-7i	0.430202234	0	0	-0.272718161	0.010600741	0.078435504	targetprofiler-Yes	targetscan-NO	miRanda-NO	0.212180104	0.75324978
BVES	hsa-mir-377	0.569937387	0	0	-0.283833194	0.016452232	0.078482025	targetprofiler-NO	targetscan-Yes	miRanda-NO	0.410232518	1.534079582
POU2F2	hsa-mir-29c	0.421575896	0	0	-0.264518342	0.025802195	0.078656326	targetprofiler-Yes	targetscan-NO	miRanda-NO	1.317514208	1.306844053
TLR4	hsa-mir-539	0.365888691	0	0	-0.272525334	0.010658102	0.0787153	targetprofiler-NO	targetscan-Yes	miRanda-NO	0.331738103	0.526385833
ZNF286A	hsa-mir-592	0.432632833	0	0	-0.264399563	0.025871326	0.0788081	targetprofiler-NO	targetscan-Yes	miRanda-NO	1.404495672	7.26616478
ASAP2	hsa-mir-30a	-0.386171068	0	0	0.395125799	0.00195379	0.078812531	targetprofiler-Yes	targetscan-NO	miRanda-NO	1.270950735	0.637594934
CALN1	hsa-mir-337	0.51577307	0	0	-0.264365751	0.025891033	0.078852972	targetprofiler-NO	targetscan-Yes	miRanda-NO	1.686201917	1.98593749
RPAP2	hsa-mir-183	0.435590365	0	0	-0.264206562	0.025983989	0.079064588	targetprofiler-NO	targetscan-Yes	miRanda-NO	1.463383927	6.58148851
CHGB	hsa-mir-301b	0.634132624	0	0	-0.283304907	0.016662633	0.079196601	targetprofiler-NO	targetscan-NO	miRanda-Yes	0.101442956	6.170197011
HNRNPA3	hsa-mir-17	0.444230838	0	0	-0.387000973	0.021636563	0.079314229	targetprofiler-NO	targetscan-Yes	miRanda-NO	1.247594263	3.786884216
ARHGAP28	hsa-mir-522	0.46418371	0	0	-0.263994707	0.026108135	0.079352035	targetprofiler-Yes	targetscan-Yes	miRanda-NO	0.505740542	2.862756313
LAMC1	hsa-mir-889	0.498300377	0	0	-0.386859655	0.021688606	0.079443501	targetprofiler-NO	targetscan-Yes	miRanda-NO	0.950077024	1.724972374
ELAVL2	hsa-mir-141	0.69709646	0	0	-0.283059324	0.016761226	0.07952379	targetprofiler-Yes	targetscan-Yes	miRanda-Yes	1.943559406	1.456361288
DLX3	hsa-mir-500b	0.312449872	0	0	-0.271752166	0.010890831	0.07988962	targetprofiler-Yes	targetscan-NO	miRanda-NO	3.254623228	1.467592443
CCDC129	hsa-mir-642a	0.516235143	0	0	-0.271497072	0.010968584	0.080283902	targetprofiler-Yes	targetscan-Yes	miRanda-NO	0.614789828	0.927657621
SUPT7L	hsa-mir-590	0.300004297	0	0	-0.271493417	0.010969701	0.08029063	targetprofiler-NO	targetscan-Yes	miRanda-NO	0.929695882	2.14151503
OSR1	hsa-mir-200b	0.514948701	0	0	-0.460631952	0.007976415	0.08032386	targetprofiler-Yes	targetscan-NO	miRanda-NO	2.964635113	1.046052309
RUFY3	hsa-mir-487a	0.887380955	0	0	-0.800765533	0.003060857	0.080363289	targetprofiler-NO	targetscan-Yes	miRanda-NO	0.874083504	4.885161195
PTGER3	hsa-mir-99a	0.51393772	0	0	-0.38580794	0.022079185	0.080390094	targetprofiler-NO	targetscan-NO	miRanda-Yes	0.440540503	0.813405404
TRAIP	hsa-mir-484	0.41755983	0	0	-0.370556448	0.006847521	0.080469027	targetprofiler-Yes	targetscan-NO	miRanda-NO	1.503087701	1.768140884
LSM14B	hsa-mir-376c	0.442242396	0	0	-0.405467412	0.00348712	0.080507333	targetprofiler-NO	targetscan-NO	miRanda-Yes	1.487414885	0.717475933
WWC2	hsa-mir-758	0.524336055	0	0	-0.385632545	0.022144887	0.080545468	targetprofiler-Yes	targetscan-Yes	miRanda-NO	0.95380533	1.616154538
SMARCA5	hsa-mir-616	0.32054054	0	0	-0.271270321	0.011038103	0.080634526	targetprofiler-NO	targetscan-Yes	miRanda-NO	1.046628075	1.196647373
FMNL3	hsa-mir-21	-0.392126992	0	0	0.393783857	0.002030682	0.08064204	targetprofiler-NO	targetscan-Yes	miRanda-NO	0.990368479	2.939359528
LIN54	hsa-mir-616	0.319175452	0	0	-0.271260111	0.011041243	0.080647997	targetprofiler-NO	targetscan-Yes	miRanda-NO	1.070970073	1.196647373
MRE11A	hsa-mir-561	0.438005481	0	0	-0.385405959	0.022230003	0.080753816	targetprofiler-NO	targetscan-Yes	miRanda-NO	1.672667411	1.812192992
PPIL6	hsa-mir-140	0.496516932	0	0	-0.262952383	0.026726259	0.08076594	targetprofiler-NO	targetscan-Yes	miRanda-NO	0.424617308	0.480769221
RSBN1	hsa-mir-216a	0.668684356	0	0	-0.271047295	0.011106855	0.080972448	targetprofiler-NO	targetscan-Yes	miRanda-NO	0.720057777	1.850051425
NEURL	hsa-mir-665	0.943562921	0	0	-0.79926682	0.003158513	0.081191038	targetprofiler-Yes	targetscan-NO	miRanda-NO	0.147943401	1.567323076
NT5C3L	hsa-mir-379	0.479176844	0	0	-0.384837857	0.022444603	0.081274872	targetprofiler-NO	targetscan-NO	miRanda-Yes	1.035547905	1.088202573
DLGAP2	hsa-mir-500a	0.522862625	0	0	-0.281752533	0.017294321	0.081318727	targetprofiler-NO	targetscan-Yes	miRanda-NO	0.138988244	1.172403264
GPM6B	hsa-mir-539	0.583264137	0	0	-0.543526548	0.000420952	0.081329519	targetprofiler-NO	targetscan-Yes	miRanda-NO	0.298003504	4.015417772
JRK	hsa-mir-335	0.385137107	0	0	-0.369753467	0.006978755	0.081362391	targetprofiler-NO	targetscan-Yes	miRanda-NO	1.244219088	1.639342299
WASF1	hsa-mir-421	0.400196577	0	0	-0.262458357	0.02702352	0.081441032	targetprofiler-NO	targetscan-Yes	miRanda-NO	2.329547757	1.942162381
HS2ST1	hsa-mir-520g	0.535458875	0	0	-0.262408504	0.027053671	0.081506087	targetprofiler-Yes	targetscan-NO	miRanda-NO	1.25259129	1.647095853
HAGHL	hsa-mir-892b	0.549396496	0	0	-0.281608327	0.01735403	0.081523195	targetprofiler-NO	targetscan-NO	miRanda-Yes	3.155142538	0.524023679
PRIMA1	hsa-mir-204	0.414834674	0	0	-0.393113267	0.002070109	0.081564678	targetprofiler-NO	targetscan-Yes	miRanda-Yes	0.394269755	0.414192628
AK7	hsa-mir-140	0.453919445	0	0	-0.262329248	0.027101664	0.081615877	targetprofiler-NO	targetscan-Yes	miRanda-NO	0.423058765	0.480769221
CYP2W1	hsa-mir-1287	0.662208745	0	0	-0.45921466	0.008196884	0.081670647	targetprofiler-Yes	targetscan-Yes	miRanda-NO	1.338327109	1.587765316
TSLP	hsa-mir-944	0.476177144	0	0	-0.262270252	0.027137436	0.081695997	targetprofiler-NO	targetscan-Yes	miRanda-NO	0.307599828	3.552093515
RERGL	hsa-mir-488	0.564732254	0	0	-0.270554008	0.01126025	0.081730344	targetprofiler-Yes	targetscan-Yes	miRanda-NO	0.137849094	0.534827206
WNT11	hsa-mir-328	0.561098843	0	0	-0.281407856	0.01743733	0.081817633	targetprofiler-Yes	targetscan-NO	miRanda-NO	0.446463089	0.940199159
HS2ST1	hsa-mir-520h	0.534762125	0	0	-0.262127243	0.027224312	0.081888095	targetprofiler-Yes	targetscan-NO	miRanda-NO	1.25259129	1.631507678
CCDC152	hsa-mir-2115	0.478246317	0	0	-0.270413373	0.011304319	0.081943279	targetprofiler-NO	targetscan-Yes	miRanda-NO	0.354405962	2.313641681
GRIN3A	hsa-mir-1179	0.546219171	0	0	-0.384091767	0.022729043	0.081947424	targetprofiler-Yes	targetscan-Yes	miRanda-NO	1.522947409	1.017033147
PLCXD3	hsa-mir-653	0.46602398	0	0	-0.384082016	0.02273278	0.08195464	targetprofiler-NO	targetscan-Yes	miRanda-NO	0.289821202	2.367204286
HOXA11	hsa-mir-410	0.336136361	0	0	-0.270129612	0.011393697	0.08237208	targetprofiler-NO	targetscan-Yes	miRanda-NO	2.151293795	0.906060107
RALGAPA1	hsa-mir-889	0.450574121	0	0	-0.261656796	0.027511764	0.082518317	targetprofiler-NO	targetscan-Yes	miRanda-NO	1.219628482	5.084885041
AIFM1	hsa-mir-34a	0.50685748	0	0	-0.458306074	0.008340923	0.08253811	targetprofiler-NO	targetscan-NO	miRanda-Yes	1.127153176	2.944027299
NDUFA9	hsa-mir-200c	0.437955627	0	0	-0.269967666	0.011444981	0.082620986	targetprofiler-NO	targetscan-Yes	miRanda-Yes	1.296571019	2.939930899
PLCH2	hsa-mir-200c	0.718532068	0	0	-0.458159276	0.008364396	0.082671591	targetprofiler-NO	targetscan-NO	miRanda-Yes	0.353420741	0.491350492
LGI2	hsa-mir-323	0.896231238	0	0	-0.549788376	0.004412992	0.083409328	targetprofiler-NO	targetscan-Yes	miRanda-NO	0.152730968	0.779057403
PTPN21	hsa-mir-141	0.650930113	0	0	-0.280259941	0.017920942	0.083452281	targetprofiler-NO	targetscan-Yes	miRanda-NO	0.519278308	1.456361288
CHST6	hsa-mir-665	0.852646923	0	0	-0.280094636	0.017991522	0.083685214	targetprofiler-NO	targetscan-Yes	miRanda-NO	0.13420848	0.552181554
CALHM2	hsa-mir-217	0.498548124	0	0	-0.456937275	0.008561973	0.083856965	targetprofiler-NO	targetscan-Yes	miRanda-NO	0.599312268	0.140699699
ETS1	hsa-mir-155	0.396658895	0	0	-0.260661131	0.028128583	0.083864183	targetprofiler-Yes	targetscan-Yes	miRanda-NO	0.453981254	1.99659512
LAMP3	hsa-mir-204	0.432477104	0	0	-0.391567657	0.002163598	0.083914949	targetprofiler-NO	targetscan-Yes	miRanda-NO	2.065777159	0.414192628
CENPO	hsa-mir-3691	0.412874353	0	0	-0.260610722	0.02816012	0.083932584	targetprofiler-Yes	targetscan-NO	miRanda-NO	2.123106016	2.726301524
E2F5	hsa-mir-877	0.424118691	0	0	-0.268974095	0.011764048	0.084170987	targetprofiler-NO	targetscan-Yes	miRanda-NO	2.441575891	3.423354775
AMPH	hsa-mir-134	0.996350681	0	0	-0.548867639	0.004493209	0.084224546	targetprofiler-Yes	targetscan-Yes	miRanda-Yes	0.093170419	0.786261175
SLCO1A2	hsa-mir-335	0.468849034	0	0	-0.268925387	0.011779887	0.084236439	targetprofiler-NO	targetscan-Yes	miRanda-NO	0.117272787	0.278433341
DNAJC9	hsa-mir-197	0.373895407	0	0	-0.268897766	0.011788878	0.084280624	targetprofiler-NO	targetscan-Yes	miRanda-NO	1.912828477	0.847037753
MNAT1	hsa-mir-149	0.307554206	0	0	-0.268888359	0.011791941	0.0842921	targetprofiler-NO	targetscan-NO	miRanda-Yes	1.066917735	2.054430904
AMPH	hsa-mir-665	0.810169925	0	0	-0.279590658	0.018208177	0.084402996	targetprofiler-NO	targetscan-Yes	miRanda-NO	0.064407104	0.552181554
N4BP2	hsa-mir-520g	0.473718677	0	0	-0.260236487	0.028395176	0.084457416	targetprofiler-Yes	targetscan-NO	miRanda-NO	1.502148823	1.647095853
ZNRF3	hsa-mir-184	0.434472474	0	0	-0.391081605	0.002193766	0.084647776	targetprofiler-NO	targetscan-Yes	miRanda-Yes	1.065683813	11.75544141
WHSC1	hsa-mir-146a	0.489802502	0	0	-0.279390902	0.018294666	0.084682197	targetprofiler-Yes	targetscan-NO	miRanda-NO	1.261627198	4.121139616
CYBRD1	hsa-mir-106b	-0.342487244	0	0	0.268634306	0.01187493	0.084691621	targetprofiler-Yes	targetscan-NO	miRanda-NO	0.421680945	1.586300978
ADCY6	hsa-mir-197	-0.327311496	0	0	0.268612307	0.01188214	0.084729605	targetprofiler-NO	targetscan-Yes	miRanda-NO	0.631502354	0.847037753
NPR2	hsa-let-7i	0.318401885	0	0	-0.268505545	0.011917185	0.084892006	targetprofiler-NO	targetscan-NO	miRanda-Yes	0.333381853	0.75324978
CLSPN	hsa-mir-1251	0.841452096	0	0	-0.54802557	0.004567647	0.084968335	targetprofiler-NO	targetscan-Yes	miRanda-NO	3.421361137	0.036082091
MME	hsa-mir-137	0.852564347	0	0	-0.279093638	0.018424025	0.085112435	targetprofiler-NO	targetscan-Yes	miRanda-NO	0.304603726	1.109435684
SPARCL1	hsa-mir-100	0.379743502	0	0	-0.268302352	0.011984132	0.085209931	targetprofiler-NO	targetscan-NO	miRanda-Yes	0.310891049	0.312278876
USP13	hsa-mir-889	0.417214693	0	0	-0.380562492	0.024115324	0.085282227	targetprofiler-NO	targetscan-Yes	miRanda-NO	1.297268919	1.724972374
SLC29A2	hsa-mir-891b	0.638579762	0	0	-0.278903699	0.018507089	0.085387656	targetprofiler-NO	targetscan-NO	miRanda-Yes	0.193961691	0.443071398
SRPK1	hsa-mir-15b	0.320988708	0	0	-0.268165916	0.012029268	0.085432901	targetprofiler-Yes	targetscan-NO	miRanda-NO	1.792430471	1.575456187
ZDHHC8	hsa-mir-193b	-0.304367861	0	0	0.267944737	0.012102753	0.085776037	targetprofiler-NO	targetscan-Yes	miRanda-NO	0.87888246	0.976952986
RNASE4	hsa-mir-93	-0.298679745	0	0	0.267882309	0.012123565	0.085880727	targetprofiler-NO	targetscan-Yes	miRanda-NO	0.37695177	2.271610115
CNIH3	hsa-mir-873	0.580028426	0	0	-0.278480882	0.018693147	0.086004335	targetprofiler-Yes	targetscan-Yes	miRanda-NO	0.896800802	0.473909659
FAM69C	hsa-mir-483	0.542927872	0	0	-0.278395236	0.018731029	0.08612714	targetprofiler-NO	targetscan-Yes	miRanda-NO	4.751434401	33.4525939
BRCA1	hsa-mir-3615	0.492290099	0	0	-0.365743978	0.007667327	0.086273459	targetprofiler-Yes	targetscan-NO	miRanda-NO	1.135547033	0.920222017
ST8SIA1	hsa-mir-877	0.301770667	0	0	-0.267606061	0.012216033	0.086284304	targetprofiler-NO	targetscan-Yes	miRanda-NO	0.502259342	3.423354775
NXN	hsa-mir-505	0.299486468	0	0	-0.267522005	0.012244291	0.086421642	targetprofiler-Yes	targetscan-Yes	miRanda-NO	1.035019456	0.89379956
TMEM88	hsa-mir-526b	0.505816237	0	0	-0.379339452	0.024611737	0.086475527	targetprofiler-NO	targetscan-Yes	miRanda-NO	0.683327257	119.7054007
UCK2	hsa-mir-505	0.531453254	0	0	-0.267484235	0.012257007	0.086479925	targetprofiler-NO	targetscan-Yes	miRanda-NO	1.944808143	0.89379956
HJURP	hsa-mir-452	0.308691302	0	0	-0.267471442	0.012261317	0.086500741	targetprofiler-NO	targetscan-Yes	miRanda-NO	12.04346773	0.334963049
ZNF558	hsa-mir-2116	0.499676493	0	0	-0.379241238	0.024651964	0.086564043	targetprofiler-NO	targetscan-Yes	miRanda-NO	1.243272059	2.137092354
PPM1E	hsa-mir-3074	0.389884351	0	0	-0.258757191	0.029340567	0.086579486	targetprofiler-Yes	targetscan-NO	miRanda-NO	1.154971796	0.294841078
SLC16A1	hsa-mir-592	0.435873201	0	0	-0.258748778	0.029346019	0.086588106	targetprofiler-NO	targetscan-Yes	miRanda-NO	1.730427195	7.26616478
ALS2CR4	hsa-mir-204	-0.356300856	0	0	0.389780787	0.002276359	0.086687977	targetprofiler-NO	targetscan-NO	miRanda-Yes	0.959435589	0.414192628
RNF144A	hsa-mir-134	0.520308166	0	0	-0.277954242	0.018927127	0.086774464	targetprofiler-Yes	targetscan-Yes	miRanda-NO	0.653239542	1.844226181
PIK3C2B	hsa-mir-222	-0.443258042	0	0	0.389711887	0.00228081	0.086800411	targetprofiler-NO	targetscan-NO	miRanda-Yes	0.981413472	6.474089402
MYEF2	hsa-mir-196b	0.400266685	0	0	-0.406819321	0.006134776	0.086808936	targetprofiler-Yes	targetscan-NO	miRanda-NO	0.743529192	15.41018041
PTBP2	hsa-mir-584	0.341441542	0	0	-0.267226496	0.012344086	0.08689103	targetprofiler-NO	targetscan-Yes	miRanda-NO	0.712688224	0.468873155
ELOVL4	hsa-mir-197	0.307124438	0	0	-0.267106354	0.01238486	0.087080121	targetprofiler-NO	targetscan-Yes	miRanda-NO	1.28052467	0.847037753
FGFR2	hsa-mir-483	0.453278501	0	0	-0.267040267	0.012407339	0.08719017	targetprofiler-NO	targetscan-Yes	miRanda-NO	0.927928107	0.630510753
ST6GALNAC3	hsa-mir-889	0.303017089	0	0	-0.266962438	0.012433857	0.087316575	targetprofiler-NO	targetscan-Yes	miRanda-NO	0.237210509	0.908667037
MYBL2	hsa-mir-30b	0.420755641	0	0	-0.406322616	0.006203592	0.087384513	targetprofiler-NO	targetscan-NO	miRanda-Yes	4.418219855	0.761597984
FAM122B	hsa-mir-505	0.451313294	0	0	-0.378338191	0.025024389	0.087449591	targetprofiler-NO	targetscan-Yes	miRanda-NO	2.440495751	1.260235251
TPO	hsa-mir-382	0.991530814	0	0	-0.787706424	0.00399143	0.087758492	targetprofiler-NO	targetscan-NO	miRanda-Yes	0.802851095	3.472132279
ETV5	hsa-mir-584	0.34918917	0	0	-0.266650364	0.012540684	0.087811837	targetprofiler-NO	targetscan-Yes	miRanda-NO	0.454551941	0.468873155
KLF5	hsa-mir-23a	0.366891064	0	0	-0.266563593	0.012570529	0.087937972	targetprofiler-Yes	targetscan-NO	miRanda-NO	0.541835853	0.970700412
WNT9B	hsa-mir-33a	0.822650938	0	0	-0.277055542	0.019332195	0.08807281	targetprofiler-NO	targetscan-NO	miRanda-Yes	0.067132741	0.970559097
MTHFD1L	hsa-mir-1296	0.325156311	0	0	-0.266365036	0.012639054	0.088262702	targetprofiler-Yes	targetscan-NO	miRanda-NO	1.54611153	0.682968559
CALU	hsa-mir-873	0.554070149	0	0	-0.276900486	0.019402826	0.08830919	targetprofiler-Yes	targetscan-Yes	miRanda-NO	1.728584528	0.473909659
ZNF454	hsa-mir-197	0.353464592	0	0	-0.266226	0.01268723	0.088485182	targetprofiler-NO	targetscan-NO	miRanda-Yes	0.514091081	0.847037753
MBD3	hsa-mir-99b	-0.29546142	0	0	0.266200322	0.012696145	0.088532865	targetprofiler-Yes	targetscan-NO	miRanda-Yes	1.448354486	1.395059918
HGSNAT	hsa-mir-30d	0.495253134	0	0	-0.266105821	0.012729001	0.088682601	targetprofiler-Yes	targetscan-NO	miRanda-NO	0.972863397	0.97583084
CDS1	hsa-mir-892b	0.555142861	0	0	-0.276502839	0.019584973	0.088902577	targetprofiler-NO	targetscan-Yes	miRanda-Yes	0.369280322	0.524023679
RUFY3	hsa-mir-495	0.886297774	0	0	-0.785732255	0.004148447	0.08890413	targetprofiler-NO	targetscan-Yes	miRanda-NO	0.874083504	2.768289586
FXN	hsa-mir-17	0.429257365	0	0	-0.404904243	0.0064038	0.089040383	targetprofiler-Yes	targetscan-Yes	miRanda-NO	0.923289859	1.65609128
SLC38A2	hsa-mir-200b	0.480892682	0	0	-0.451669172	0.009459669	0.089049815	targetprofiler-Yes	targetscan-NO	miRanda-NO	1.311115255	1.046052309
EBF1	hsa-mir-758	0.457055819	0	0	-0.265804237	0.012834351	0.089180191	targetprofiler-NO	targetscan-Yes	miRanda-NO	0.115067191	0.606303138
KIAA1462	hsa-mir-377	0.358396253	0	0	-0.26572707	0.012861428	0.089313103	targetprofiler-NO	targetscan-Yes	miRanda-NO	0.533246017	0.46424573
PCM1	hsa-mir-410	0.861564945	0	0	-0.784951367	0.004211798	0.08935814	targetprofiler-NO	targetscan-Yes	miRanda-Yes	0.674386268	6.386923513
SIX4	hsa-mir-214	0.650502108	0	0	-0.276197755	0.019725709	0.089359515	targetprofiler-NO	targetscan-Yes	miRanda-NO	0.16251138	2.32860472
COX5A	hsa-mir-135b	0.428548511	0	0	-0.265641681	0.012891448	0.089460549	targetprofiler-Yes	targetscan-NO	miRanda-Yes	1.345934568	6.36924645
PIK3IP1	hsa-mir-99a	0.51299249	0	0	-0.376153427	0.02594465	0.089627446	targetprofiler-Yes	targetscan-NO	miRanda-NO	0.889138009	0.813405404
PUS7	hsa-mir-33a	0.426702906	0	0	-0.375859031	0.02607076	0.089908232	targetprofiler-NO	targetscan-NO	miRanda-Yes	3.004499472	0.867093764
YWHAH	hsa-mir-33a	0.313430681	0	0	-0.265253151	0.013028814	0.09011052	targetprofiler-NO	targetscan-NO	miRanda-Yes	1.451770921	2.877182462
ALDH3B1	hsa-mir-132	0.837025095	0	0	-0.542436195	0.005088607	0.090209986	targetprofiler-NO	targetscan-Yes	miRanda-NO	0.264895014	0.425326026
TEAD1	hsa-mir-199b	0.388643629	0	0	-0.265029767	0.013108367	0.090489081	targetprofiler-NO	targetscan-Yes	miRanda-NO	0.370080048	0.979933738
ADH1B	hsa-mir-217	0.523192127	0	0	-0.275283206	0.020152778	0.090747006	targetprofiler-NO	targetscan-Yes	miRanda-NO	0.129410009	6.555298104
ATP2B2	hsa-mir-653	0.489386609	0	0	-0.374775335	0.026539342	0.090994095	targetprofiler-NO	targetscan-Yes	miRanda-NO	0.201553391	2.367204286
POMC	hsa-mir-214	0.515045242	0	0	-0.275108984	0.020235023	0.091007437	targetprofiler-NO	targetscan-Yes	miRanda-Yes	0.870379407	2.32860472
DDX19A	hsa-let-7i	0.299538528	0	0	-0.264712346	0.013222134	0.091012946	targetprofiler-Yes	targetscan-NO	miRanda-NO	0.787602258	0.75324978
ITSN1	hsa-mir-134	0.308027702	0	0	-0.264703835	0.013225196	0.091025573	targetprofiler-NO	targetscan-Yes	miRanda-Yes	0.265041789	0.611786943
CCDC3	hsa-mir-497	0.427328837	0	0	-0.374725634	0.026560998	0.091043555	targetprofiler-Yes	targetscan-NO	miRanda-NO	0.719100556	0.617704388
STK33	hsa-mir-136	0.928440211	0	0	-0.781821005	0.004472955	0.091186037	targetprofiler-Yes	targetscan-Yes	miRanda-NO	0.608382622	5.241105842
LOC645431	hsa-mir-520g	0.298143406	0	0	-0.26457435	0.013271859	0.091225702	targetprofiler-Yes	targetscan-NO	miRanda-NO	3.370461873	0.587642923
USP19	hsa-mir-590	-0.306883358	0	0	0.264566438	0.013274715	0.091235852	targetprofiler-NO	targetscan-Yes	miRanda-NO	0.851792796	2.14151503
NBEA	hsa-mir-495	0.947380222	0	0	-0.781501813	0.00450024	0.091368983	targetprofiler-NO	targetscan-Yes	miRanda-NO	0.15985363	2.768289586
SIX2	hsa-mir-410	0.49843238	0	0	-0.274872034	0.020347341	0.091369413	targetprofiler-NO	targetscan-Yes	miRanda-NO	0.7649122	1.50291136
TNFAIP8	hsa-mir-146a	0.46221046	0	0	-0.264424522	0.013326033	0.091465145	targetprofiler-Yes	targetscan-NO	miRanda-Yes	0.614786479	1.475617595
FAM69C	hsa-mir-93	0.493342874	0	0	-0.27477895	0.020391609	0.091512303	targetprofiler-NO	targetscan-Yes	miRanda-NO	4.751434401	4.008634239
FIGN	hsa-mir-21	0.43655237	0	0	-0.386619384	0.002488754	0.091537612	targetprofiler-Yes	targetscan-Yes	miRanda-NO	0.780960367	2.939359528
ABCD4	hsa-mir-23a	-0.355290535	0	0	0.26425298	0.013388293	0.091750726	targetprofiler-NO	targetscan-NO	miRanda-Yes	0.71674126	0.970700412
TIMM8A	hsa-mir-505	0.467207954	0	0	-0.26422194	0.013399586	0.091792268	targetprofiler-NO	targetscan-NO	miRanda-Yes	1.349944427	0.89379956
DOK6	hsa-mir-136	0.950902927	0	0	-0.780479945	0.004588417	0.091969441	targetprofiler-NO	targetscan-Yes	miRanda-NO	0.132400305	5.241105842
IGSF10	hsa-mir-323	0.49363517	0	0	-0.274467208	0.020540463	0.091991602	targetprofiler-NO	targetscan-Yes	miRanda-NO	0.138588684	1.809314836
PDE5A	hsa-mir-221	0.420454264	0	0	-0.386287258	0.002512061	0.092092196	targetprofiler-NO	targetscan-Yes	miRanda-NO	5.58660598	8.24707359
FAM183A	hsa-mir-140	0.49092032	0	0	-0.254953095	0.031894018	0.09210758	targetprofiler-NO	targetscan-Yes	miRanda-NO	0.212610823	0.480769221
CHST6	hsa-mir-412	0.877486766	0	0	-0.274194073	0.020671644	0.09238869	targetprofiler-NO	targetscan-Yes	miRanda-NO	0.13420848	1.971935903
CDCA7	hsa-mir-505	0.540433504	0	0	-0.263739797	0.013576059	0.092628297	targetprofiler-NO	targetscan-Yes	miRanda-NO	2.39401054	0.89379956
LRTOMT	hsa-mir-140	0.423517728	0	0	-0.25459686	0.032142396	0.092648189	targetprofiler-NO	targetscan-Yes	miRanda-NO	0.673719537	0.480769221
MCM7	hsa-mir-93	0.533414466	0	0	-0.37299276	0.027325191	0.092794064	targetprofiler-NO	targetscan-Yes	miRanda-NO	2.476490696	3.949126919
NOL11	hsa-mir-629	0.376656265	0	0	-0.254446878	0.032247452	0.092882163	targetprofiler-NO	targetscan-NO	miRanda-Yes	1.728801118	2.570630447
MRC2	hsa-mir-214	0.521011826	0	0	-0.372877046	0.027376858	0.092903951	targetprofiler-NO	targetscan-Yes	miRanda-Yes	1.081251217	1.877916064
RXRA	hsa-mir-197	-0.298369616	0	0	0.263554605	0.013644377	0.092934622	targetprofiler-Yes	targetscan-Yes	miRanda-NO	0.791004618	0.847037753
DKC1	hsa-mir-197	0.418991741	0	0	-0.2634529	0.013682023	0.093104805	targetprofiler-NO	targetscan-Yes	miRanda-NO	1.575387975	0.847037753
RAP2B	hsa-mir-590	0.347512328	0	0	-0.263369068	0.013713121	0.093242013	targetprofiler-NO	targetscan-Yes	miRanda-NO	1.245195824	2.14151503
TXNDC15	hsa-mir-505	-0.328905985	0	0	0.263364557	0.013714796	0.093247136	targetprofiler-NO	targetscan-Yes	miRanda-NO	0.904648144	0.89379956
EFHC1	hsa-mir-140	0.50857233	0	0	-0.25410283	0.032489531	0.093406473	targetprofiler-NO	targetscan-Yes	miRanda-NO	0.728018506	0.480769221
EHD2	hsa-mir-299	0.311747214	0	0	-0.263199166	0.013776335	0.093538856	targetprofiler-NO	targetscan-Yes	miRanda-NO	0.267944969	0.472390877
POP4	hsa-mir-539	0.370037228	0	0	-0.263177259	0.013784505	0.093569827	targetprofiler-NO	targetscan-Yes	miRanda-Yes	1.571814174	0.526385833
ZDHHC23	hsa-mir-25	0.389417209	0	0	-0.401126799	0.006964549	0.093814838	targetprofiler-NO	targetscan-Yes	miRanda-NO	1.31718801	1.829287271
CAV2	hsa-mir-380	0.552873118	0	0	-0.262876513	0.013897079	0.094073169	targetprofiler-NO	targetscan-Yes	miRanda-NO	0.13432474	1.123727521
BRMS1L	hsa-mir-541	0.493637914	0	0	-0.253555309	0.032877916	0.094237995	targetprofiler-NO	targetscan-Yes	miRanda-NO	1.373342489	1.72573419
LRCH2	hsa-mir-382	0.396327363	0	0	-0.262744409	0.013946779	0.094290592	targetprofiler-NO	targetscan-Yes	miRanda-NO	0.347646092	0.717298136
SLC6A17	hsa-mir-873	0.552125797	0	0	-0.37132126	0.028079365	0.094510229	targetprofiler-NO	targetscan-Yes	miRanda-NO	0.645905556	0.723399341
TBX15	hsa-mir-377	0.300247638	0	0	-0.262598224	0.014001957	0.094538084	targetprofiler-NO	targetscan-Yes	miRanda-NO	0.203726178	0.46424573
SVOP	hsa-mir-137	0.66949816	0	0	-0.27278813	0.021358247	0.094576095	targetprofiler-NO	targetscan-Yes	miRanda-NO	2.061316821	1.109435684
FHL1	hsa-mir-144	0.4079165	0	0	-0.253295449	0.033063604	0.094633034	targetprofiler-Yes	targetscan-Yes	miRanda-NO	0.10135422	0.211339795
DGKE	hsa-mir-935	0.297433071	0	0	-0.262501377	0.014038616	0.094695051	targetprofiler-NO	targetscan-Yes	miRanda-NO	0.995071604	1.542946247
AQP3	hsa-mir-877	0.475859246	0	0	-0.446091668	0.010495599	0.094723317	targetprofiler-Yes	targetscan-Yes	miRanda-NO	0.0817661	1.119907646
SGIP1	hsa-mir-147b	0.575339553	0	0	-0.272659784	0.021421882	0.094769346	targetprofiler-NO	targetscan-Yes	miRanda-NO	0.765638074	3.163742652
COL11A2	hsa-mir-412	0.38043059	0	0	-0.253027134	0.033256254	0.095041016	targetprofiler-NO	targetscan-Yes	miRanda-Yes	16.96820663	3.237058623
BACE2	hsa-mir-874	0.533509344	0	0	-0.445758878	0.010560321	0.09507995	targetprofiler-NO	targetscan-Yes	miRanda-Yes	1.144600315	0.333870356
CYP19A1	hsa-mir-381	0.544979298	0	0	-0.262272257	0.014125675	0.095092745	targetprofiler-Yes	targetscan-NO	miRanda-NO	8.926197108	0.485513362
MTPAP	hsa-mir-1301	0.385588108	0	0	-0.262252564	0.014133179	0.095121928	targetprofiler-NO	targetscan-Yes	miRanda-NO	1.148074667	3.762356379
WT1	hsa-mir-34b	0.513727352	0	0	-0.272404847	0.021548761	0.095172668	targetprofiler-NO	targetscan-Yes	miRanda-NO	0.191432438	11.1402919
SOBP	hsa-mir-137	0.636004159	0	0	-0.272374966	0.021563674	0.095216555	targetprofiler-NO	targetscan-Yes	miRanda-NO	0.628319937	1.109435684
TOMM70A	hsa-mir-421	0.421851787	0	0	-0.252839163	0.033391776	0.09532975	targetprofiler-Yes	targetscan-Yes	miRanda-Yes	1.47926936	1.942162381
ST8SIA1	hsa-mir-505	0.461925369	0	0	-0.262020812	0.014221755	0.095509607	targetprofiler-NO	targetscan-Yes	miRanda-NO	0.502259342	0.89379956
SIX4	hsa-mir-380	0.62693827	0	0	-0.272178184	0.021662105	0.095527462	targetprofiler-NO	targetscan-Yes	miRanda-NO	0.16251138	2.069271374
CASP3	hsa-mir-616	0.311640302	0	0	-0.262004156	0.014228139	0.095540846	targetprofiler-NO	targetscan-Yes	miRanda-Yes	1.571092546	1.196647373
SYNPO	hsa-mir-377	0.341997315	0	0	-0.261978302	0.014238054	0.095592357	targetprofiler-Yes	targetscan-Yes	miRanda-NO	0.268103566	0.46424573
CALN1	hsa-mir-10b	0.657106718	0	0	-0.252640444	0.033535549	0.095646592	targetprofiler-NO	targetscan-Yes	miRanda-NO	1.686201917	0.797844291
NRP2	hsa-mir-216a	0.54377352	0	0	-0.252616054	0.033553231	0.09568456	targetprofiler-NO	targetscan-Yes	miRanda-Yes	0.715888227	4.086544397
FAM18A	hsa-mir-106a	0.529482544	0	0	-0.272017569	0.021742729	0.095778516	targetprofiler-Yes	targetscan-NO	miRanda-NO	2.798469885	1.006818464
PRKX	hsa-mir-1307	0.301751535	0	0	-0.261861453	0.01428294	0.095791084	targetprofiler-NO	targetscan-Yes	miRanda-NO	1.047270044	2.360445732
TNNT2	hsa-mir-675	0.502653799	0	0	-0.44485585	0.010737644	0.096040564	targetprofiler-NO	targetscan-NO	miRanda-Yes	0.031030731	1.35033178
ZNF789	hsa-mir-93	0.323836564	0	0	-0.261706099	0.014342808	0.096051602	targetprofiler-NO	targetscan-NO	miRanda-Yes	1.008777358	2.271610115
FKBP10	hsa-mir-376c	0.473397613	0	0	-0.369805211	0.028778113	0.09608092	targetprofiler-NO	targetscan-Yes	miRanda-Yes	3.89482747	1.185583148
DSCAML1	hsa-mir-432	0.981703379	0	0	-0.773435644	0.005231388	0.096087542	targetprofiler-NO	targetscan-Yes	miRanda-Yes	0.309181123	7.279885188
CKAP4	hsa-mir-873	0.593288001	0	0	-0.271572797	0.021967323	0.096485157	targetprofiler-NO	targetscan-Yes	miRanda-NO	1.285662326	0.473909659
CLIP2	hsa-mir-378	0.31802201	0	0	-0.261359182	0.014477281	0.096639807	targetprofiler-NO	targetscan-Yes	miRanda-NO	1.008741545	0.228144821
TLE4	hsa-mir-206	0.58794771	0	0	-0.443813606	0.010945418	0.097147854	targetprofiler-NO	targetscan-NO	miRanda-Yes	0.999759231	0.092155665
TUSC3	hsa-mir-676	0.476878759	0	0	-0.368756041	0.029269983	0.097163649	targetprofiler-NO	targetscan-Yes	miRanda-NO	0.73719113	1.658478886
MMACHC	hsa-mir-877	0.355895649	0	0	-0.261054799	0.014596165	0.097172956	targetprofiler-NO	targetscan-Yes	miRanda-NO	1.061304138	3.423354775
SRRT	hsa-mir-93	0.445703173	0	0	-0.368589945	0.02934848	0.097342107	targetprofiler-NO	targetscan-Yes	miRanda-NO	1.477234227	3.949126919
FERMT1	hsa-mir-18a	0.363264146	0	0	-0.260801327	0.014695809	0.097623554	targetprofiler-Yes	targetscan-NO	miRanda-NO	0.713848759	2.510339934
HPGD	hsa-mir-934	0.557628074	0	0	-0.443336752	0.011041604	0.097688727	targetprofiler-NO	targetscan-Yes	miRanda-NO	0.174653681	0.466296664
ANKH	hsa-mir-487b	0.572977452	0	0	-0.270779205	0.022372965	0.097778633	targetprofiler-NO	targetscan-Yes	miRanda-NO	1.126704603	0.792349396
LHFP	hsa-mir-381	0.439114401	0	0	-0.260695582	0.014737553	0.097798895	targetprofiler-NO	targetscan-NO	miRanda-Yes	0.243510758	0.485513362
RUNX2	hsa-mir-152	0.340464682	0	0	-0.260692008	0.014738966	0.097802269	targetprofiler-Yes	targetscan-NO	miRanda-NO	2.447456602	0.925991796
SLC25A32	hsa-mir-590	0.344980444	0	0	-0.260630054	0.014763472	0.097923562	targetprofiler-NO	targetscan-Yes	miRanda-NO	1.16175731	2.14151503
LAMC2	hsa-mir-223	0.361314419	0	0	-0.260601895	0.014774622	0.097975845	targetprofiler-NO	targetscan-Yes	miRanda-NO	0.446128105	0.621468188
NTNG1	hsa-mir-889	0.741140246	0	0	-0.367915352	0.029669072	0.098051605	targetprofiler-NO	targetscan-Yes	miRanda-Yes	0.398972421	1.724972374
ERBB3	hsa-mir-221	0.398903252	0	0	-0.382574145	0.002786167	0.0980959	targetprofiler-NO	targetscan-Yes	miRanda-NO	3.131581294	8.24707359
TTLL4	hsa-mir-877	0.42173557	0	0	-0.260501081	0.014814602	0.098139501	targetprofiler-NO	targetscan-Yes	miRanda-NO	1.271906834	3.423354775
IGSF22	hsa-mir-892a	0.536402226	0	0	-0.270552908	0.022489796	0.098145504	targetprofiler-Yes	targetscan-NO	miRanda-Yes	0.267139965	0.263677745
FOXC1	hsa-mir-1307	0.308078556	0	0	-0.260274916	0.014904632	0.098532055	targetprofiler-NO	targetscan-Yes	miRanda-NO	0.857246827	2.360445732
HDAC2	hsa-mir-616	0.323465785	0	0	-0.260192081	0.014937725	0.098671852	targetprofiler-NO	targetscan-Yes	miRanda-NO	1.402056074	1.196647373
IL11RA	hsa-mir-99a	0.480294888	0	0	-0.250668007	0.034990894	0.098722533	targetprofiler-NO	targetscan-NO	miRanda-Yes	0.494052464	0.883143792
SMAD9	hsa-mir-381	0.985144293	0	0	-0.768880218	0.005681033	0.09879936	targetprofiler-Yes	targetscan-NO	miRanda-Yes	0.589434775	1.945223712
NRXN1	hsa-mir-483	0.535059928	0	0	-0.270123173	0.022713085	0.098823967	targetprofiler-NO	targetscan-Yes	miRanda-NO	0.306195441	33.4525939
ACSL5	hsa-mir-1229	0.571709036	0	0	-0.442219231	0.011269813	0.098884434	targetprofiler-NO	targetscan-Yes	miRanda-NO	0.777788053	1.669013711
CACNA2D3	hsa-mir-96	0.402400691	0	0	-0.397037332	0.007619041	0.09900787	targetprofiler-Yes	targetscan-NO	miRanda-NO	0.490396052	3.160881965
PITPNM2	hsa-mir-665	0.903494128	0	0	-0.76823039	0.005747416	0.0991891	targetprofiler-Yes	targetscan-NO	miRanda-NO	0.404558881	1.567323076
UPP1	hsa-mir-31	0.29380912	0	0	-0.259799088	0.015095594	0.0993466	targetprofiler-NO	targetscan-Yes	miRanda-NO	1.60206963	1.305408694
NKAIN1	hsa-mir-137	0.885796519	0	0	-0.532772304	0.006107403	0.099366826	targetprofiler-NO	targetscan-Yes	miRanda-NO	6.427191431	2.403549558
SGOL1	hsa-mir-664	-0.402255247	0	0	0.25022451	0.035325285	0.099414202	targetprofiler-NO	targetscan-Yes	miRanda-NO	11.44803034	1.340401801
NRCAM	hsa-mir-543	0.497258181	0	0	-0.269643775	0.022964399	0.099604114	targetprofiler-Yes	targetscan-Yes	miRanda-NO	1.113284917	1.687242184
POP1	hsa-mir-942	0.413361176	0	0	-0.355660537	0.009665582	0.099703093	targetprofiler-NO	targetscan-Yes	miRanda-NO	1.275457951	1.353178923
KCNA4	hsa-mir-519d	0.598690325	0	0	-0.249961422	0.035524908	0.09984036	targetprofiler-NO	targetscan-NO	miRanda-Yes	0.078664172	0.355367713
COL3A1	hsa-mir-154	0.455624255	0	0	-0.366131674	0.030530596	0.099970372	targetprofiler-NO	targetscan-Yes	miRanda-NO	4.796651011	1.202060954
PLCL2	hsa-mir-222	-0.352666156	2.22E-16	1.78E-14	0.613969521	2.32E-07	7.27E-05	targetprofiler-Yes	targetscan-NO	miRanda-Yes	0.594761526	6.474089402
ZNF219	hsa-mir-328	-0.292098947	2.22E-16	1.78E-14	0.48675068	1.75E-06	9.68E-05	targetprofiler-NO	targetscan-NO	miRanda-Yes	0.651363285	0.558419285
SCN2B	hsa-mir-141	-0.291597794	2.22E-16	1.78E-14	0.485152895	1.91E-06	0.000104384	targetprofiler-NO	targetscan-Yes	miRanda-NO	0.153113694	4.581534214
DKK3	hsa-mir-708	0.292766822	2.22E-16	1.78E-14	-0.484649873	1.97E-06	0.000106779	targetprofiler-Yes	targetscan-NO	miRanda-Yes	0.431936537	1.569016001
PFKFB2	hsa-mir-197	0.29194621	2.22E-16	1.78E-14	-0.418073078	5.59E-05	0.00160629	targetprofiler-Yes	targetscan-Yes	miRanda-NO	1.350055294	0.847037753
HNMT	hsa-mir-505	-0.29215194	2.22E-16	1.78E-14	0.411444268	7.53E-05	0.002025385	targetprofiler-NO	targetscan-Yes	miRanda-NO	0.497158913	0.89379956
NECAP2	hsa-mir-378	0.292629762	2.22E-16	1.78E-14	-0.378450513	0.000301155	0.00595191	targetprofiler-Yes	targetscan-Yes	miRanda-Yes	1.030263854	0.228144821
CGN	hsa-mir-21	0.350800564	2.22E-16	1.78E-14	-0.484836172	9.96E-05	0.009767431	targetprofiler-Yes	targetscan-Yes	miRanda-NO	1.280607212	2.939359528
USP28	hsa-mir-505	0.292874732	2.22E-16	1.78E-14	-0.338576935	0.001338223	0.018138543	targetprofiler-NO	targetscan-Yes	miRanda-NO	0.898230709	0.89379956
AGPAT4	hsa-mir-378	0.291405715	2.22E-16	1.78E-14	-0.337240172	0.001402233	0.01876887	targetprofiler-NO	targetscan-Yes	miRanda-NO	0.717361025	0.228144821
MLLT4	hsa-mir-221	0.352107973	2.22E-16	1.78E-14	-0.456762754	0.000276482	0.020636383	targetprofiler-NO	targetscan-Yes	miRanda-NO	1.124444245	8.24707359
SNED1	hsa-mir-505	-0.29241302	2.22E-16	1.78E-14	0.331141284	0.001730906	0.021901678	targetprofiler-NO	targetscan-Yes	miRanda-NO	0.600719722	0.89379956
TEX261	hsa-mir-934	0.291299433	2.22E-16	1.78E-14	-0.31943843	0.002562487	0.029080062	targetprofiler-Yes	targetscan-Yes	miRanda-NO	0.858150241	3.294236663
CRY2	hsa-mir-15b	-0.291791145	2.22E-16	1.78E-14	0.319330346	0.002571606	0.029154534	targetprofiler-Yes	targetscan-NO	miRanda-NO	0.430264894	1.575456187
SLC27A1	hsa-mir-766	-0.29160744	2.22E-16	1.78E-14	0.309393087	0.003545585	0.036734693	targetprofiler-Yes	targetscan-Yes	miRanda-NO	0.654580578	1.743639444
PIK3IP1	hsa-mir-877	-0.292105032	2.22E-16	1.78E-14	0.308521189	0.00364506	0.037453593	targetprofiler-NO	targetscan-Yes	miRanda-NO	0.592403433	3.423354775
CCNJ	hsa-mir-616	0.292516317	2.22E-16	1.78E-14	-0.307325757	0.003785496	0.038492026	targetprofiler-NO	targetscan-Yes	miRanda-NO	1.090029349	1.196647373
PHF6	hsa-mir-505	0.292717492	2.22E-16	1.78E-14	-0.303789138	0.004229672	0.041644724	targetprofiler-NO	targetscan-Yes	miRanda-NO	1.228164343	0.89379956
CHRNA5	hsa-mir-23a	0.291142251	2.22E-16	1.78E-14	-0.302425136	0.00441302	0.042898401	targetprofiler-NO	targetscan-NO	miRanda-Yes	2.149369047	0.970700412
PAPOLA	hsa-mir-616	0.292258862	2.22E-16	1.78E-14	-0.302027001	0.004467854	0.043282781	targetprofiler-NO	targetscan-Yes	miRanda-NO	1.081886182	1.196647373
NUP35	hsa-mir-197	0.290959635	2.22E-16	1.78E-14	-0.296484932	0.005296645	0.04876486	targetprofiler-NO	targetscan-Yes	miRanda-Yes	0.993678665	0.847037753
DLX5	hsa-mir-203	0.29094104	2.22E-16	1.78E-14	-0.29550341	0.005456868	0.049809992	targetprofiler-Yes	targetscan-Yes	miRanda-Yes	6.086737383	4.789256
MXD4	hsa-mir-1301	-0.29268266	2.22E-16	1.78E-14	0.286082644	0.007227106	0.060467944	targetprofiler-Yes	targetscan-Yes	miRanda-NO	0.91763589	3.762356379
PSRC1	hsa-mir-584	0.291805646	2.22E-16	1.78E-14	-0.283246365	0.007851031	0.063985132	targetprofiler-NO	targetscan-NO	miRanda-Yes	3.920526903	0.468873155
ABCA8	hsa-mir-377	0.292611319	2.22E-16	1.78E-14	-0.282565045	0.008007788	0.064871498	targetprofiler-NO	targetscan-Yes	miRanda-Yes	0.065657767	0.46424573
PPP1CB	hsa-mir-1287	0.291749069	2.22E-16	1.78E-14	-0.280062321	0.008607487	0.068109433	targetprofiler-Yes	targetscan-Yes	miRanda-NO	0.782895253	1.039727594
GPRIN2	hsa-mir-18a	0.292602083	2.22E-16	1.78E-14	-0.277553551	0.009247854	0.071565735	targetprofiler-NO	targetscan-NO	miRanda-Yes	0.806098432	2.510339934
SLC26A2	hsa-mir-21	0.350230561	2.22E-16	1.78E-14	-0.393085576	0.002071752	0.081597685	targetprofiler-NO	targetscan-Yes	miRanda-NO	1.279367703	2.939359528
XBP1	hsa-mir-130a	-0.292248216	2.22E-16	1.78E-14	0.264826241	0.013181214	0.090833585	targetprofiler-NO	targetscan-NO	miRanda-Yes	2.106718371	0.561876583
HMGB2	hsa-mir-590	0.359286509	2.22E-16	2.45E-14	-0.526076098	6.19E-05	0.002926839	targetprofiler-NO	targetscan-Yes	miRanda-NO	1.080767289	1.677529495
ITGB8	hsa-mir-141	-0.358736934	2.22E-16	2.45E-14	0.363231309	0.008128299	0.089428051	targetprofiler-NO	targetscan-Yes	miRanda-NO	0.408388622	2.85875723
GPSM1	hsa-mir-484	0.357463484	2.22E-16	2.45E-14	-0.359750528	0.008806514	0.094048784	targetprofiler-NO	targetscan-NO	miRanda-Yes	1.614428356	1.768140884
MTMR10	hsa-mir-452	-0.287609728	4.44E-16	3.39E-14	0.637175085	3.24E-11	9.36E-09	targetprofiler-NO	targetscan-Yes	miRanda-NO	0.461016137	0.334963049
TMPRSS13	hsa-mir-224	0.28999939	4.44E-16	3.39E-14	-0.582066378	3.36E-09	5.00E-07	targetprofiler-NO	targetscan-NO	miRanda-Yes	1.449990408	0.551425837
CHML	hsa-mir-197	0.287924912	4.44E-16	3.39E-14	-0.497652415	9.39E-07	5.79E-05	targetprofiler-Yes	targetscan-Yes	miRanda-NO	1.738322794	0.847037753
GMPS	hsa-mir-452	0.287913227	4.44E-16	3.39E-14	-0.483690788	2.08E-06	0.000111674	targetprofiler-NO	targetscan-NO	miRanda-Yes	1.628360136	0.334963049
ST6GAL2	hsa-mir-200c	-0.288056183	4.44E-16	3.39E-14	0.436189548	2.41E-05	0.00082142	targetprofiler-NO	targetscan-Yes	miRanda-Yes	2.155158165	2.939930899
ITGA5	hsa-mir-31	0.289813534	4.44E-16	3.39E-14	-0.38580185	0.000223882	0.004743087	targetprofiler-NO	targetscan-Yes	miRanda-NO	1.212284701	1.305408694
SH3TC2	hsa-mir-452	0.289692814	4.44E-16	3.39E-14	-0.378233042	0.000303777	0.005989527	targetprofiler-NO	targetscan-Yes	miRanda-NO	0.317515853	0.334963049
WDR43	hsa-mir-1226	0.288606294	4.44E-16	3.39E-14	-0.348358069	0.000944741	0.014030151	targetprofiler-NO	targetscan-Yes	miRanda-NO	0.975184262	1.821138343
SLC27A1	hsa-mir-3940	-0.290173414	4.44E-16	3.39E-14	0.348134845	0.000952397	0.014113554	targetprofiler-Yes	targetscan-NO	miRanda-NO	0.654580578	1.994910085
MED8	hsa-mir-934	0.288907538	4.44E-16	3.39E-14	-0.344893954	0.001070096	0.01538264	targetprofiler-NO	targetscan-NO	miRanda-Yes	1.353747453	3.294236663
ADPRHL2	hsa-mir-452	0.287621611	4.44E-16	3.39E-14	-0.342548381	0.00116336	0.01635673	targetprofiler-NO	targetscan-Yes	miRanda-NO	1.514677291	0.334963049
LAYN	hsa-mir-141	-0.287876641	4.44E-16	3.39E-14	0.338777144	0.001328867	0.01804755	targetprofiler-Yes	targetscan-Yes	miRanda-NO	0.61513183	4.581534214
MEGF8	hsa-mir-193b	-0.289151312	4.44E-16	3.39E-14	0.333094682	0.00161876	0.020869509	targetprofiler-NO	targetscan-Yes	miRanda-NO	0.7682311	0.976952986
GCH1	hsa-mir-224	0.288255679	4.44E-16	3.39E-14	-0.325188621	0.002117244	0.025369559	targetprofiler-Yes	targetscan-Yes	miRanda-NO	1.635811978	0.551425837
LZTR1	hsa-mir-331	-0.287640948	4.44E-16	3.39E-14	0.324313801	0.002180141	0.02592142	targetprofiler-NO	targetscan-Yes	miRanda-NO	1.069229011	2.023082788
RAB11FIP4	hsa-mir-193a	0.289320223	4.44E-16	3.39E-14	-0.324165426	0.002190974	0.026011251	targetprofiler-NO	targetscan-Yes	miRanda-NO	2.322000196	0.447510584
PDCD11	hsa-mir-505	0.288849424	4.44E-16	3.39E-14	-0.319191174	0.002583392	0.029250393	targetprofiler-NO	targetscan-Yes	miRanda-Yes	1.205443797	0.89379956
EMR2	hsa-mir-224	0.289970181	4.44E-16	3.39E-14	-0.310847388	0.003385052	0.035530212	targetprofiler-NO	targetscan-Yes	miRanda-NO	1.084569216	0.551425837
FAM91A1	hsa-mir-616	0.290189915	4.44E-16	3.39E-14	-0.30926193	0.003560392	0.036836593	targetprofiler-NO	targetscan-Yes	miRanda-NO	1.483328634	1.196647373
CROCC	hsa-mir-766	-0.288919819	4.44E-16	3.39E-14	0.309248922	0.003561864	0.036847578	targetprofiler-NO	targetscan-Yes	miRanda-NO	1.402401964	1.743639444
EHD2	hsa-mir-377	0.28900832	4.44E-16	3.39E-14	-0.308494458	0.003648148	0.037478669	targetprofiler-NO	targetscan-Yes	miRanda-NO	0.267944969	0.46424573
PDGFC	hsa-mir-22	0.289532447	4.44E-16	3.39E-14	-0.307128477	0.003809131	0.038662898	targetprofiler-NO	targetscan-Yes	miRanda-NO	0.579398041	0.664739171
C1orf96	hsa-mir-23a	0.290359009	4.44E-16	3.39E-14	-0.305100541	0.004059825	0.04047609	targetprofiler-Yes	targetscan-NO	miRanda-NO	1.229021443	0.970700412
CHRDL1	hsa-mir-377	0.287990207	4.44E-16	3.39E-14	-0.304700767	0.004110946	0.040819482	targetprofiler-NO	targetscan-NO	miRanda-Yes	0.048806812	0.46424573
GPM6B	hsa-mir-378c	0.289366112	4.44E-16	3.39E-14	-0.30129482	0.004570281	0.043972011	targetprofiler-Yes	targetscan-NO	miRanda-NO	0.273335815	0.29393246
RAB11FIP3	hsa-mir-766	-0.289831563	4.44E-16	3.39E-14	0.300560878	0.004675045	0.044673274	targetprofiler-Yes	targetscan-Yes	miRanda-NO	1.871959126	1.743639444
KIAA1324L	hsa-mir-375	0.288620148	4.44E-16	3.39E-14	-0.298576308	0.004969098	0.046631397	targetprofiler-NO	targetscan-Yes	miRanda-Yes	0.749680794	5.989383552
MEMO1	hsa-mir-130a	0.289223471	4.44E-16	3.39E-14	-0.295606043	0.005439916	0.049700086	targetprofiler-Yes	targetscan-NO	miRanda-NO	1.596297139	0.561876583
GATAD2B	hsa-mir-3928	0.289678185	4.44E-16	3.39E-14	-0.295346586	0.005482863	0.049985242	targetprofiler-Yes	targetscan-Yes	miRanda-NO	1.124850088	1.712278778
FYCO1	hsa-mir-3682	-0.288412472	4.44E-16	3.39E-14	0.2897024	0.006494563	0.056193492	targetprofiler-Yes	targetscan-NO	miRanda-NO	0.539900879	2.080758798
EPS8L2	hsa-mir-15a	0.289165643	4.44E-16	3.39E-14	-0.286173571	0.007207849	0.060347988	targetprofiler-Yes	targetscan-NO	miRanda-NO	1.740332363	1.767616975
GLUL	hsa-mir-505	-0.289293116	4.44E-16	3.39E-14	0.270400389	0.011308395	0.081964754	targetprofiler-Yes	targetscan-NO	miRanda-NO	0.96265386	0.89379956
HSPA13	hsa-mir-616	0.288840987	4.44E-16	3.39E-14	-0.268409185	0.011948892	0.085037801	targetprofiler-NO	targetscan-Yes	miRanda-NO	1.281221268	1.196647373
DFFB	hsa-mir-505	0.29006486	4.44E-16	3.39E-14	-0.268327571	0.011975805	0.08516972	targetprofiler-NO	targetscan-Yes	miRanda-NO	1.115787994	0.89379956
MAST4	hsa-mir-375	0.288122257	4.44E-16	3.39E-14	-0.263364057	0.013714982	0.093247615	targetprofiler-NO	targetscan-Yes	miRanda-Yes	0.60938994	5.989383552
SMCR7	hsa-let-7d	-0.289350385	4.44E-16	3.39E-14	0.262653845	0.01398094	0.094440432	targetprofiler-Yes	targetscan-NO	miRanda-NO	1.134129851	1.059152617
EML1	hsa-mir-199b	0.289627073	4.44E-16	3.39E-14	-0.262650847	0.013982073	0.094445584	targetprofiler-NO	targetscan-Yes	miRanda-NO	0.603142796	0.979933738
CHRNA5	hsa-mir-1307	0.288186413	4.44E-16	3.39E-14	-0.262172879	0.014163581	0.095254702	targetprofiler-NO	targetscan-Yes	miRanda-NO	2.149369047	2.360445732
PDLIM2	hsa-mir-23a	0.806896862	2.22E-16	3.91E-14	-0.617519728	0.001006068	0.036035027	targetprofiler-Yes	targetscan-NO	miRanda-NO	0.21561598	0.721692505
LPIN2	hsa-mir-204	0.809964154	2.22E-16	3.91E-14	-0.558406209	0.003719041	0.075823821	targetprofiler-NO	targetscan-Yes	miRanda-NO	0.780145501	0.102971634
CCBE1	hsa-mir-141	0.483418604	2.22E-16	4.28E-14	-0.528308271	2.19E-06	7.60E-05	targetprofiler-NO	targetscan-Yes	miRanda-NO	0.260351918	1.456361288
APCDD1L	hsa-mir-625	0.484437603	2.22E-16	4.28E-14	-0.499671565	9.15E-06	0.000241026	targetprofiler-Yes	targetscan-Yes	miRanda-NO	0.445515619	0.748699413
PLA2G12A	hsa-mir-96	0.483746272	2.22E-16	4.28E-14	-0.459482112	5.56E-05	0.001013718	targetprofiler-NO	targetscan-Yes	miRanda-NO	0.821980996	2.075120976
PDE3B	hsa-mir-664	0.484440127	2.22E-16	4.28E-14	-0.427963499	0.000196964	0.00275269	targetprofiler-NO	targetscan-Yes	miRanda-NO	0.783193741	0.58364116
NT5E	hsa-mir-31	0.48278072	2.22E-16	4.28E-14	-0.425606853	0.00021545	0.0029502	targetprofiler-NO	targetscan-Yes	miRanda-Yes	1.334773436	1.899395294
SEMA4F	hsa-mir-154	0.483320144	2.22E-16	4.28E-14	-0.364266699	0.001790605	0.015166108	targetprofiler-NO	targetscan-Yes	miRanda-NO	0.975707586	1.314379336
CEL	hsa-mir-375	0.483773725	2.22E-16	4.28E-14	-0.30076789	0.01081444	0.057850827	targetprofiler-NO	targetscan-NO	miRanda-Yes	0.047145873	0.2227352
EPHB2	hsa-mir-323	0.483528138	2.22E-16	4.28E-14	-0.299862517	0.011066491	0.058851294	targetprofiler-NO	targetscan-Yes	miRanda-NO	0.528202574	1.809314836
CPAMD8	hsa-mir-143	0.35352829	4.44E-16	4.61E-14	-0.469689125	0.000443205	0.012746639	targetprofiler-NO	targetscan-Yes	miRanda-NO	0.408654567	0.535035777
SEPHS2	hsa-mir-193b	0.286947501	6.66E-16	5.04E-14	-0.392706329	0.000168381	0.003808176	targetprofiler-NO	targetscan-Yes	miRanda-NO	2.323051458	0.976952986
BCL2	hsa-mir-452	-0.287449152	6.66E-16	5.04E-14	0.330201612	0.001787314	0.022420804	targetprofiler-NO	targetscan-Yes	miRanda-NO	0.776394435	0.334963049
NRP2	hsa-mir-934	0.287394313	6.66E-16	5.04E-14	-0.321178388	0.002419621	0.027894793	targetprofiler-Yes	targetscan-Yes	miRanda-Yes	0.879332268	3.294236663
TBP	hsa-mir-505	0.287100422	6.66E-16	5.04E-14	-0.319028383	0.002597239	0.029364398	targetprofiler-NO	targetscan-Yes	miRanda-Yes	0.965969314	0.89379956
GPC6	hsa-mir-382	0.287247017	6.66E-16	5.04E-14	-0.297323737	0.005163041	0.047910255	targetprofiler-NO	targetscan-Yes	miRanda-NO	0.65528632	0.717298136
PTPRG	hsa-mir-93	-0.287288973	6.66E-16	5.04E-14	0.27883298	0.008916243	0.069795901	targetprofiler-NO	targetscan-Yes	miRanda-NO	0.465064295	2.271610115
ELAVL1	hsa-mir-1226	0.287373747	6.66E-16	5.04E-14	-0.278155221	0.009090586	0.070739932	targetprofiler-NO	targetscan-Yes	miRanda-NO	1.499923073	1.821138343
SERTAD2	hsa-mir-3170	0.286974883	6.66E-16	5.04E-14	-0.27408941	0.010200551	0.076435036	targetprofiler-NO	targetscan-Yes	miRanda-NO	0.865072698	1.956425429
KCNK5	hsa-mir-584	0.287493177	6.66E-16	5.04E-14	-0.261832668	0.014294016	0.095836922	targetprofiler-NO	targetscan-Yes	miRanda-NO	2.19980852	0.468873155
TUBGCP3	hsa-mir-17	0.409278078	2.22E-16	6.20E-14	-0.573697866	0.000314592	0.004982611	targetprofiler-NO	targetscan-Yes	miRanda-NO	1.40101548	3.786884216
GRIK2	hsa-mir-375	0.409822319	2.22E-16	6.20E-14	-0.530907419	0.001033599	0.010738074	targetprofiler-NO	targetscan-Yes	miRanda-NO	0.179498714	0.683101328
NUAK1	hsa-mir-493	0.409993623	2.22E-16	6.20E-14	-0.475277816	0.003910308	0.025423582	targetprofiler-Yes	targetscan-Yes	miRanda-NO	1.839768967	2.600932203
SOX10	hsa-mir-154	0.409670263	2.22E-16	6.20E-14	-0.465415379	0.004842013	0.029248117	targetprofiler-NO	targetscan-Yes	miRanda-NO	0.211563491	1.202060954
NCL	hsa-mir-335	0.408825819	2.22E-16	6.20E-14	-0.453261227	0.006248407	0.034554213	targetprofiler-NO	targetscan-NO	miRanda-Yes	1.608543015	4.574022073
LBX2	hsa-let-7e	0.408419168	2.22E-16	6.20E-14	-0.389140635	0.020861184	0.077376072	targetprofiler-NO	targetscan-NO	miRanda-Yes	3.520071481	1.160492122
TGFB3	hsa-mir-377	0.409846478	2.22E-16	6.20E-14	-0.383637705	0.022903607	0.082359923	targetprofiler-NO	targetscan-Yes	miRanda-NO	1.626875388	1.37240312
STEAP3	hsa-mir-452	0.286445342	8.88E-16	6.56E-14	-0.53975093	6.86E-08	6.44E-06	targetprofiler-NO	targetscan-Yes	miRanda-NO	0.948056578	0.334963049
EPT1	hsa-mir-197	0.286413989	8.88E-16	6.56E-14	-0.456215135	8.96E-06	0.000369265	targetprofiler-Yes	targetscan-Yes	miRanda-NO	1.80283439	0.847037753
PEX13	hsa-mir-505	0.285517955	8.88E-16	6.56E-14	-0.411529437	7.50E-05	0.00201877	targetprofiler-NO	targetscan-Yes	miRanda-NO	1.270782734	0.89379956
RBMXL1	hsa-mir-616	0.286819072	8.88E-16	6.56E-14	-0.350350672	0.00087884	0.013303351	targetprofiler-NO	targetscan-Yes	miRanda-NO	0.659486208	1.196647373
CYBRD1	hsa-mir-25	-0.286863268	8.88E-16	6.56E-14	0.343871583	0.001109878	0.015794077	targetprofiler-NO	targetscan-Yes	miRanda-NO	0.421680945	1.032828552
PRNP	hsa-mir-145	0.286878191	8.88E-16	6.56E-14	-0.305336922	0.004029865	0.040261197	targetprofiler-NO	targetscan-Yes	miRanda-NO	0.399504729	0.18505969
ARHGEF15	hsa-mir-1306	-0.286755058	8.88E-16	6.56E-14	0.293336746	0.005825852	0.052121278	targetprofiler-Yes	targetscan-Yes	miRanda-NO	0.283330516	1.180689526
PLCXD3	hsa-mir-543	0.28542833	8.88E-16	6.56E-14	-0.288338573	0.006762483	0.057773662	targetprofiler-Yes	targetscan-Yes	miRanda-NO	0.214224882	0.690485061
SCN4B	hsa-mir-877	-0.285795998	8.88E-16	6.56E-14	0.285493585	0.007352967	0.061188741	targetprofiler-Yes	targetscan-NO	miRanda-NO	0.182554725	3.423354775
ME2	hsa-mir-141	0.286754558	8.88E-16	6.56E-14	-0.277142834	0.009356575	0.072139834	targetprofiler-NO	targetscan-Yes	miRanda-NO	1.199973724	4.581534214
LARP4B	hsa-mir-186	0.286323621	8.88E-16	6.56E-14	-0.268814361	0.011816061	0.084410101	targetprofiler-NO	targetscan-Yes	miRanda-NO	1.368961622	0.843399037
ADAT2	hsa-mir-1296	0.285729685	8.88E-16	6.56E-14	-0.266552086	0.012574491	0.087957328	targetprofiler-NO	targetscan-Yes	miRanda-NO	0.676065405	0.682968559
PAQR8	hsa-mir-653	0.459427883	2.22E-16	6.60E-14	-0.666402015	3.13E-05	0.002561471	targetprofiler-NO	targetscan-Yes	miRanda-NO	0.510320982	0.663706605
HPGD	hsa-mir-224	0.457975832	2.22E-16	6.60E-14	-0.598261365	0.000298528	0.010664111	targetprofiler-Yes	targetscan-NO	miRanda-NO	0.174653681	2.396913861
LRP11	hsa-mir-203	0.459807646	2.22E-16	6.60E-14	-0.576333352	0.000555995	0.015712084	targetprofiler-NO	targetscan-Yes	miRanda-NO	0.570415582	0.589132374
ARAP3	hsa-mir-410	0.456566174	2.22E-16	6.60E-14	-0.552284103	0.001047783	0.023325236	targetprofiler-NO	targetscan-Yes	miRanda-NO	0.290102399	0.355873397
ACP5	hsa-mir-660	0.459154237	2.22E-16	6.60E-14	-0.5342902	0.001633336	0.030656552	targetprofiler-NO	targetscan-NO	miRanda-Yes	2.155111228	0.458608038
PIK3R3	hsa-mir-940	0.457942739	2.22E-16	6.60E-14	-0.507958194	0.002997825	0.044430508	targetprofiler-NO	targetscan-Yes	miRanda-NO	0.661426234	1.080087807
ARHGAP32	hsa-mir-224	0.457074131	2.22E-16	6.60E-14	-0.502407547	0.003386753	0.047866221	targetprofiler-NO	targetscan-Yes	miRanda-NO	0.869450013	2.396913861
PTGIS	hsa-mir-411	0.457094338	2.22E-16	6.60E-14	-0.460424673	0.00800834	0.080520691	targetprofiler-Yes	targetscan-Yes	miRanda-NO	0.494020675	0.244997242
FRMD3	hsa-mir-526b	0.374916201	2.22E-16	6.75E-14	-0.485743278	1.76E-05	0.000255072	targetprofiler-NO	targetscan-Yes	miRanda-NO	0.150726406	0.535820618
FRMD3	hsa-mir-520b	0.375270507	2.22E-16	6.75E-14	-0.469903789	3.56E-05	0.000452817	targetprofiler-NO	targetscan-NO	miRanda-Yes	0.150726406	0.841073665
FRMD3	hsa-mir-519d	0.373977482	2.22E-16	6.75E-14	-0.453924058	7.01E-05	0.000783072	targetprofiler-NO	targetscan-NO	miRanda-Yes	0.150726406	0.355367713
ZC3H13	hsa-mir-134	0.375658129	2.22E-16	6.75E-14	-0.435460526	0.000147413	0.001422136	targetprofiler-NO	targetscan-Yes	miRanda-Yes	0.787862476	1.936530154
KIF20A	hsa-mir-454	0.373813559	2.22E-16	6.75E-14	-0.427320628	0.000201857	0.001826538	targetprofiler-NO	targetscan-NO	miRanda-Yes	9.891545432	3.73764155
KPNA3	hsa-mir-519d	0.373990652	2.22E-16	6.75E-14	-0.426269082	0.000210101	0.001885305	targetprofiler-Yes	targetscan-NO	miRanda-NO	0.734754868	0.355367713
LRRC8C	hsa-mir-155	0.374217177	2.22E-16	6.75E-14	-0.401439657	0.000521002	0.003875632	targetprofiler-NO	targetscan-Yes	miRanda-NO	0.452358539	1.99659512
RTKN2	hsa-mir-140	0.375108199	2.22E-16	6.75E-14	-0.376979756	0.001192981	0.007425959	targetprofiler-NO	targetscan-Yes	miRanda-NO	0.077406048	0.480769221
TIMP2	hsa-mir-200c	-0.375608387	2.22E-16	6.75E-14	0.373262522	0.001345662	0.008166267	targetprofiler-Yes	targetscan-Yes	miRanda-NO	0.595733079	0.972717091
PTPLAD2	hsa-mir-140	0.373362196	2.22E-16	6.75E-14	-0.347977059	0.002943358	0.015034899	targetprofiler-NO	targetscan-Yes	miRanda-NO	0.37766666	0.480769221
BCL6B	hsa-mir-217	0.37480578	2.22E-16	6.75E-14	-0.306115058	0.009425204	0.036768533	targetprofiler-NO	targetscan-Yes	miRanda-NO	0.3115798	10.15649838
ELOVL5	hsa-mir-371	0.37563817	2.22E-16	6.75E-14	-0.299688017	0.011115653	0.041684759	targetprofiler-NO	targetscan-Yes	miRanda-NO	1.025424288	64.7078363
ICA1L	hsa-mir-140	0.373699067	2.22E-16	6.75E-14	-0.273131434	0.021188824	0.067863059	targetprofiler-NO	targetscan-Yes	miRanda-NO	0.734797566	0.480769221
KIF1A	hsa-mir-3691	0.375535841	2.22E-16	6.75E-14	-0.267753428	0.023978522	0.074449019	targetprofiler-Yes	targetscan-NO	miRanda-NO	62.33722648	2.726301524
MRAS	hsa-mir-135b	0.285039366	1.11E-15	8.14E-14	-0.479996477	2.55E-06	0.000132075	targetprofiler-Yes	targetscan-NO	miRanda-Yes	0.212180104	6.36924645
TTLL7	hsa-mir-204	0.285150381	1.11E-15	8.14E-14	-0.36724515	0.000467018	0.008300704	targetprofiler-NO	targetscan-Yes	miRanda-NO	0.607128105	0.187501417
ANAPC2	hsa-mir-744	-0.285180073	1.11E-15	8.14E-14	0.337642648	0.001382675	0.018579282	targetprofiler-NO	targetscan-Yes	miRanda-NO	1.340591748	1.374376739
GIMAP6	hsa-mir-146a	0.285141855	1.11E-15	8.14E-14	-0.327490176	0.001959502	0.023980351	targetprofiler-Yes	targetscan-NO	miRanda-NO	0.335483974	1.475617595
PRKCI	hsa-mir-3928	0.285197363	1.11E-15	8.14E-14	-0.318013938	0.002685041	0.030073264	targetprofiler-Yes	targetscan-Yes	miRanda-NO	1.096454329	1.712278778
AVPR2	hsa-mir-484	-0.285247265	1.11E-15	8.14E-14	0.314830156	0.002978168	0.03239849	targetprofiler-Yes	targetscan-NO	miRanda-NO	0.173644514	1.37200598
ZNF454	hsa-mir-23a	0.285030221	1.11E-15	8.14E-14	-0.274058777	0.010209345	0.076481225	targetprofiler-NO	targetscan-NO	miRanda-Yes	0.514091081	0.970700412
PLIN5	hsa-mir-183	0.481360361	4.44E-16	8.24E-14	-0.633328479	3.08E-09	3.46E-07	targetprofiler-NO	targetscan-Yes	miRanda-NO	0.310871899	3.100266043
HOMER1	hsa-mir-22	0.47935771	4.44E-16	8.24E-14	-0.630233269	3.88E-09	4.17E-07	targetprofiler-NO	targetscan-Yes	miRanda-NO	0.21582033	1.050498393
SLC25A4	hsa-mir-22	0.478023903	4.44E-16	8.24E-14	-0.559994462	3.82E-07	1.83E-05	targetprofiler-NO	targetscan-Yes	miRanda-NO	0.446369494	1.050498393
PGR	hsa-mir-182	0.478628002	4.44E-16	8.24E-14	-0.548186857	7.48E-07	3.18E-05	targetprofiler-NO	targetscan-Yes	miRanda-NO	0.575183053	1.722221601
MRPS25	hsa-mir-182	0.480521342	4.44E-16	8.24E-14	-0.50556101	6.89E-06	0.000191934	targetprofiler-Yes	targetscan-Yes	miRanda-NO	0.673885559	1.722221601
PI4K2A	hsa-mir-22	0.48040075	4.44E-16	8.24E-14	-0.498798546	9.54E-06	0.000249529	targetprofiler-NO	targetscan-Yes	miRanda-NO	0.677854525	1.050498393
OLFM2	hsa-mir-539	0.480481239	4.44E-16	8.24E-14	-0.431923483	0.000169152	0.002444932	targetprofiler-Yes	targetscan-NO	miRanda-Yes	0.675628966	1.023821647
C18orf10	hsa-mir-382	0.478183507	4.44E-16	8.24E-14	-0.373029248	0.001355806	0.012263826	targetprofiler-Yes	targetscan-NO	miRanda-NO	0.765433851	1.90198708
CADM1	hsa-mir-873	0.478284864	4.44E-16	8.24E-14	-0.371838551	0.001408671	0.012623711	targetprofiler-NO	targetscan-Yes	miRanda-NO	0.414115282	0.473909659
AIFM1	hsa-mir-34a	0.478772097	4.44E-16	8.24E-14	-0.365564137	0.001719188	0.014700161	targetprofiler-NO	targetscan-NO	miRanda-Yes	0.647650977	1.728441557
ST6GALNAC5	hsa-mir-337	0.481006865	4.44E-16	8.24E-14	-0.346185169	0.003103909	0.02294924	targetprofiler-NO	targetscan-Yes	miRanda-NO	0.994508889	0.684231792
AKAP5	hsa-mir-1976	0.47947427	4.44E-16	8.24E-14	-0.334277731	0.004383913	0.029709631	targetprofiler-NO	targetscan-Yes	miRanda-NO	0.393950995	1.805161397
IRX2	hsa-mir-187	0.481665001	4.44E-16	8.24E-14	-0.329568944	0.005007145	0.032794043	targetprofiler-NO	targetscan-Yes	miRanda-NO	0.032775447	2.162052306
F7	hsa-mir-96	0.4777414	4.44E-16	8.24E-14	-0.328736062	0.005125187	0.033369139	targetprofiler-NO	targetscan-Yes	miRanda-NO	0.449752308	2.075120976
ROR2	hsa-mir-873	0.478007677	4.44E-16	8.24E-14	-0.31786893	0.006906577	0.041615018	targetprofiler-NO	targetscan-Yes	miRanda-Yes	1.467671103	0.473909659
PRKCB	hsa-mir-1976	0.481308466	4.44E-16	8.24E-14	-0.30796085	0.008983204	0.050546246	targetprofiler-NO	targetscan-Yes	miRanda-NO	1.348757931	1.805161397
CBX1	hsa-mir-432	0.48034992	4.44E-16	8.24E-14	-0.304096652	0.009930143	0.054370085	targetprofiler-NO	targetscan-Yes	miRanda-NO	0.82690384	1.275724807
WNT7B	hsa-mir-337	0.482108688	4.44E-16	8.24E-14	-0.280061309	0.018005781	0.083736023	targetprofiler-NO	targetscan-Yes	miRanda-NO	0.05639085	0.684231792
CDKN2C	hsa-mir-335	0.352139794	8.88E-16	8.90E-14	-0.462070291	0.000563875	0.015126462	targetprofiler-NO	targetscan-NO	miRanda-Yes	1.054579308	1.639342299
KSR1	hsa-mir-148a	-0.351141639	8.88E-16	8.90E-14	0.418631708	0.002010874	0.036417467	targetprofiler-NO	targetscan-NO	miRanda-Yes	0.447396526	3.22386016
VRK1	hsa-mir-210	0.351900647	8.88E-16	8.90E-14	-0.411932833	0.002411377	0.041014526	targetprofiler-NO	targetscan-NO	miRanda-Yes	1.046001399	3.204963671
PAFAH1B2	hsa-mir-1247	0.351997136	8.88E-16	8.90E-14	-0.366808828	0.00747893	0.084949066	targetprofiler-NO	targetscan-Yes	miRanda-NO	0.713976838	0.919410903
TNK2	hsa-mir-484	0.35040226	8.88E-16	8.90E-14	-0.36390915	0.008001634	0.08859912	targetprofiler-Yes	targetscan-NO	miRanda-NO	1.853202831	1.768140884
BCL2L12	hsa-mir-940	0.35124422	8.88E-16	8.90E-14	-0.357739426	0.009220287	0.096812879	targetprofiler-NO	targetscan-NO	miRanda-Yes	1.589644665	1.275429975
EML5	hsa-mir-487a	0.859038694	2.22E-16	9.43E-14	-0.805293126	0.00277943	0.077861162	targetprofiler-NO	targetscan-Yes	miRanda-NO	0.885337643	4.885161195
BAIAP2L1	hsa-mir-224	0.284444506	1.33E-15	9.63E-14	-0.615651212	2.21E-10	4.90E-08	targetprofiler-NO	targetscan-Yes	miRanda-NO	2.182997342	0.551425837
ATL2	hsa-mir-224	0.284761463	1.33E-15	9.63E-14	-0.52564122	1.72E-07	1.40E-05	targetprofiler-NO	targetscan-Yes	miRanda-NO	0.662602244	0.551425837
DCLK1	hsa-mir-375	0.284272972	1.33E-15	9.63E-14	-0.430480408	3.16E-05	0.001020325	targetprofiler-NO	targetscan-Yes	miRanda-NO	0.76723955	5.989383552
IQCB1	hsa-mir-1307	0.284483024	1.33E-15	9.63E-14	-0.430030708	3.23E-05	0.001037096	targetprofiler-Yes	targetscan-NO	miRanda-NO	0.991757153	2.360445732
PPIL1	hsa-mir-616	0.283922633	1.33E-15	9.63E-14	-0.342215764	0.001177166	0.016507268	targetprofiler-NO	targetscan-Yes	miRanda-NO	1.696023125	1.196647373
CCDC125	hsa-mir-934	-0.284902611	1.33E-15	9.63E-14	0.279069453	0.008856107	0.069477013	targetprofiler-NO	targetscan-Yes	miRanda-NO	1.557501241	3.294236663
CHPT1	hsa-mir-15b	0.360541714	4.44E-16	1.04E-13	-0.443150999	0.002590034	0.050794569	targetprofiler-NO	targetscan-NO	miRanda-Yes	0.320312122	2.017870152
RAB11FIP2	hsa-mir-141	-0.350231573	1.11E-15	1.10E-13	0.510246035	0.000111414	0.004580207	targetprofiler-NO	targetscan-Yes	miRanda-NO	0.406585236	2.85875723
CORO2B	hsa-mir-141	-0.350162515	1.11E-15	1.10E-13	0.424568928	0.001706572	0.032598856	targetprofiler-NO	targetscan-Yes	miRanda-NO	0.370571387	2.85875723
HN1	hsa-mir-452	0.283743363	1.55E-15	1.12E-13	-0.46240971	6.51E-06	0.000285626	targetprofiler-NO	targetscan-Yes	miRanda-NO	4.711520785	0.334963049
CALCOCO1	hsa-mir-3074	-0.283796402	1.55E-15	1.12E-13	0.262883081	0.013894612	0.094060457	targetprofiler-Yes	targetscan-NO	miRanda-NO	0.482960681	1.533715999
DGKG	hsa-mir-493	0.40693072	4.44E-16	1.16E-13	-0.588566151	0.000200054	0.003722619	targetprofiler-NO	targetscan-Yes	miRanda-NO	0.237330957	2.600932203
CHORDC1	hsa-mir-301b	0.405880148	4.44E-16	1.16E-13	-0.467139876	0.004666493	0.028562251	targetprofiler-NO	targetscan-NO	miRanda-Yes	2.188172654	4.585745323
PEG3	hsa-mir-656	0.407107101	4.44E-16	1.16E-13	-0.438957076	0.008339874	0.041856403	targetprofiler-NO	targetscan-Yes	miRanda-NO	0.29509601	1.158886044
FRAS1	hsa-mir-487a	0.407001086	4.44E-16	1.16E-13	-0.406819155	0.015295524	0.062735879	targetprofiler-NO	targetscan-Yes	miRanda-NO	2.341644888	1.846856128
OLFML1	hsa-mir-154	0.40468259	4.44E-16	1.16E-13	-0.406245058	0.015454332	0.063185436	targetprofiler-NO	targetscan-Yes	miRanda-NO	0.67475503	1.202060954
PAM	hsa-mir-204	0.404147138	4.44E-16	1.16E-13	-0.405660073	0.015617572	0.063647333	targetprofiler-NO	targetscan-Yes	miRanda-NO	0.817965245	0.305948553
GPAM	hsa-mir-421	0.405303388	4.44E-16	1.16E-13	-0.40371503	0.016170772	0.065147344	targetprofiler-NO	targetscan-Yes	miRanda-NO	1.203206726	4.175419425
LRRC55	hsa-mir-377	0.40574299	4.44E-16	1.16E-13	-0.374004339	0.026876921	0.091774762	targetprofiler-NO	targetscan-Yes	miRanda-NO	1.035832965	1.37240312
RAB3IP	hsa-mir-433	0.424395109	2.22E-16	1.16E-13	-0.531018256	0.000603423	0.09861948	targetprofiler-NO	targetscan-Yes	miRanda-NO	1.080333283	3.141732539
MFAP5	hsa-mir-497	0.403848365	4.44E-16	1.16E-13	-0.36623807	0.030478638	0.099855686	targetprofiler-Yes	targetscan-NO	miRanda-NO	0.363518794	0.617704388
SLC29A3	hsa-mir-1976	0.477620787	6.66E-16	1.23E-13	-0.298146046	0.011558382	0.060757226	targetprofiler-NO	targetscan-Yes	miRanda-NO	1.36917004	1.805161397
AP1S1	hsa-let-7b	-0.283140314	1.78E-15	1.26E-13	0.605364726	5.26E-10	1.03E-07	targetprofiler-Yes	targetscan-NO	miRanda-Yes	2.558054864	0.765086748
PCSK5	hsa-let-7c	0.282762634	1.78E-15	1.26E-13	-0.44380545	1.67E-05	0.000609292	targetprofiler-NO	targetscan-NO	miRanda-Yes	0.300545503	0.32824564
TMCC2	hsa-mir-130a	0.282960191	1.78E-15	1.26E-13	-0.406561458	9.33E-05	0.002405376	targetprofiler-NO	targetscan-Yes	miRanda-NO	1.570477165	0.561876583
DAPK1	hsa-mir-130a	0.283423323	1.78E-15	1.26E-13	-0.402844293	0.000109557	0.002726688	targetprofiler-NO	targetscan-Yes	miRanda-NO	1.124333116	0.561876583
TRIM8	hsa-mir-3928	-0.282773171	1.78E-15	1.26E-13	0.357168352	0.000683772	0.011051999	targetprofiler-NO	targetscan-Yes	miRanda-NO	0.876245246	1.712278778
CCDC50	hsa-mir-130a	0.283152204	1.78E-15	1.26E-13	-0.346438904	0.001012432	0.014757095	targetprofiler-NO	targetscan-Yes	miRanda-NO	0.38145031	0.561876583
FOXA1	hsa-mir-100	-0.283074656	1.78E-15	1.26E-13	0.341430414	0.001210357	0.016846325	targetprofiler-Yes	targetscan-NO	miRanda-NO	3.508096393	0.312278876
VPS18	hsa-mir-197	-0.282872746	1.78E-15	1.26E-13	0.330782553	0.001752248	0.02210262	targetprofiler-Yes	targetscan-Yes	miRanda-Yes	1.22146849	0.847037753
LCLAT1	hsa-mir-345	0.282891649	1.78E-15	1.26E-13	-0.329774377	0.001813505	0.022656059	targetprofiler-NO	targetscan-Yes	miRanda-NO	1.534489785	2.034865122
TES	hsa-mir-548s	0.282875799	1.78E-15	1.26E-13	-0.321634794	0.002383352	0.027616713	targetprofiler-Yes	targetscan-Yes	miRanda-NO	0.799248766	1.362804067
SLC7A1	hsa-mir-505	0.283341505	1.78E-15	1.26E-13	-0.316933045	0.002781517	0.030833853	targetprofiler-NO	targetscan-Yes	miRanda-NO	1.253964016	0.89379956
RPH3AL	hsa-mir-505	-0.283287709	1.78E-15	1.26E-13	0.309611761	0.003521021	0.036541808	targetprofiler-NO	targetscan-Yes	miRanda-NO	0.869607437	0.89379956
MSRB3	hsa-mir-185	-0.283277828	1.78E-15	1.26E-13	0.296308281	0.00532517	0.048958431	targetprofiler-NO	targetscan-Yes	miRanda-NO	0.289319349	1.283769059
ZNF488	hsa-mir-203	0.451897436	4.44E-16	1.28E-13	-0.817025704	1.17E-08	1.31E-05	targetprofiler-NO	targetscan-Yes	miRanda-NO	0.085672174	0.589132374
PCDH19	hsa-mir-141	0.452540763	4.44E-16	1.28E-13	-0.533778988	0.001653479	0.030879455	targetprofiler-Yes	targetscan-Yes	miRanda-NO	0.343877587	0.602627854
CEACAM1	hsa-mir-203	0.451775941	4.44E-16	1.28E-13	-0.524635788	0.002052195	0.035298451	targetprofiler-NO	targetscan-Yes	miRanda-NO	0.192348934	0.589132374
TXNDC16	hsa-mir-183	0.369145169	4.44E-16	1.29E-13	-0.542523301	1.02E-06	2.48E-05	targetprofiler-Yes	targetscan-Yes	miRanda-NO	0.944304969	6.58148851
WISP1	hsa-mir-1245	0.3721675	4.44E-16	1.29E-13	-0.485852406	1.75E-05	0.000254104	targetprofiler-NO	targetscan-Yes	miRanda-NO	3.4131871	2.240758499
MPPED2	hsa-mir-877	0.372557739	4.44E-16	1.29E-13	-0.433323159	0.000160219	0.001520326	targetprofiler-NO	targetscan-Yes	miRanda-NO	1.128222545	0.222989359
MOXD1	hsa-mir-199b	0.369870712	4.44E-16	1.29E-13	-0.408754131	0.000401604	0.003152966	targetprofiler-NO	targetscan-Yes	miRanda-NO	1.044826848	3.299074321
UNG	hsa-mir-942	0.371673515	4.44E-16	1.29E-13	-0.389008777	0.00080008	0.005427976	targetprofiler-NO	targetscan-Yes	miRanda-NO	1.684473702	1.084272732
RAD21	hsa-mir-3654	0.37196206	4.44E-16	1.29E-13	-0.378859732	0.001121884	0.007080243	targetprofiler-NO	targetscan-Yes	miRanda-NO	1.196329683	1.178127746
PNPT1	hsa-mir-93	0.370342729	4.44E-16	1.29E-13	-0.369546996	0.001515672	0.00896296	targetprofiler-NO	targetscan-Yes	miRanda-NO	1.634369869	2.84722477
NARS2	hsa-mir-183	0.370155339	4.44E-16	1.29E-13	-0.35727564	0.002223337	0.01208172	targetprofiler-Yes	targetscan-Yes	miRanda-Yes	1.129627194	6.58148851
N4BP2L1	hsa-mir-150	0.371258336	4.44E-16	1.29E-13	-0.348195089	0.002924337	0.014961717	targetprofiler-NO	targetscan-Yes	miRanda-NO	0.450364246	0.327569855
GREM1	hsa-mir-199b	0.373107937	4.44E-16	1.29E-13	-0.336333363	0.004134126	0.019557953	targetprofiler-NO	targetscan-Yes	miRanda-NO	29.43264786	3.299074321
C18orf54	hsa-mir-570	0.369733396	4.44E-16	1.29E-13	-0.331644146	0.004723428	0.021678309	targetprofiler-NO	targetscan-Yes	miRanda-NO	1.398248408	4.047866165
NEK1	hsa-mir-140	0.370015109	4.44E-16	1.29E-13	-0.330494803	0.004878753	0.022224633	targetprofiler-NO	targetscan-Yes	miRanda-NO	0.711220627	0.480769221
MDGA2	hsa-mir-424	0.371020257	4.44E-16	1.29E-13	-0.324467077	0.005769663	0.025283409	targetprofiler-NO	targetscan-Yes	miRanda-NO	8.151086208	2.337031822
KIAA1328	hsa-mir-30d	0.370050804	4.44E-16	1.29E-13	-0.322034092	0.006168073	0.026601605	targetprofiler-Yes	targetscan-NO	miRanda-NO	0.530587815	0.567996808
ZKSCAN1	hsa-mir-93	0.370009112	4.44E-16	1.29E-13	-0.28017078	0.017958982	0.059928647	targetprofiler-Yes	targetscan-Yes	miRanda-NO	1.261271411	2.84722477
C12orf43	hsa-mir-629	0.371332291	4.44E-16	1.29E-13	-0.270666648	0.022431011	0.070825534	targetprofiler-NO	targetscan-Yes	miRanda-NO	0.860755886	2.570630447
HS3ST6	hsa-mir-3190	0.372068561	4.44E-16	1.29E-13	-0.270631431	0.022449198	0.070869623	targetprofiler-NO	targetscan-Yes	miRanda-NO	1.215792712	0.911210565
KIF6	hsa-mir-140	0.371663136	4.44E-16	1.29E-13	-0.266840287	0.024481848	0.075639002	targetprofiler-NO	targetscan-Yes	miRanda-NO	0.46618257	0.480769221
KCNK1	hsa-mir-215	0.371174637	4.44E-16	1.29E-13	-0.260813663	0.028033339	0.083661266	targetprofiler-NO	targetscan-NO	miRanda-Yes	2.535317664	7.332276454
ZWINT	hsa-mir-197	0.40550772	4.44E-16	1.39E-13	-0.398818744	0.004120005	0.088347851	targetprofiler-NO	targetscan-Yes	miRanda-NO	6.554335152	0.956035817
CSPG4	hsa-mir-934	0.282737331	2.00E-15	1.42E-13	-0.407638368	8.90E-05	0.002318159	targetprofiler-NO	targetscan-NO	miRanda-Yes	0.607537313	3.294236663
TIA1	hsa-mir-505	0.28258234	2.00E-15	1.42E-13	-0.378854397	0.000296343	0.005876449	targetprofiler-NO	targetscan-Yes	miRanda-NO	0.95869581	0.89379956
PIP5K1B	hsa-mir-17	0.356642104	6.66E-16	1.53E-13	-0.506205189	0.000455328	0.016099368	targetprofiler-NO	targetscan-Yes	miRanda-NO	0.351096791	1.65609128
ZNF239	hsa-mir-17	0.357247472	6.66E-16	1.53E-13	-0.48133869	0.000940427	0.026250563	targetprofiler-Yes	targetscan-Yes	miRanda-Yes	1.069972743	1.65609128
PRPF40A	hsa-mir-197	0.282348015	2.22E-15	1.56E-13	-0.474510196	3.43E-06	0.000169141	targetprofiler-NO	targetscan-Yes	miRanda-NO	1.126803599	0.847037753
FBXW4	hsa-let-7d	-0.282173687	2.22E-15	1.56E-13	0.457534634	8.37E-06	0.000349987	targetprofiler-Yes	targetscan-NO	miRanda-NO	0.969628336	1.059152617
EML4	hsa-mir-378	0.282000156	2.22E-15	1.56E-13	-0.384314192	0.00023786	0.004970768	targetprofiler-NO	targetscan-Yes	miRanda-NO	0.960456259	0.228144821
ST6GALNAC3	hsa-mir-382	0.282192691	2.22E-15	1.56E-13	-0.324152893	0.002191891	0.026016845	targetprofiler-NO	targetscan-Yes	miRanda-NO	0.237210509	0.717298136
API5	hsa-mir-616	0.282106682	2.22E-15	1.56E-13	-0.323662444	0.002228058	0.026318099	targetprofiler-NO	targetscan-Yes	miRanda-NO	0.992786973	1.196647373
TSR1	hsa-mir-197	0.282185005	2.22E-15	1.56E-13	-0.310235274	0.003451811	0.036031887	targetprofiler-NO	targetscan-Yes	miRanda-NO	1.022708152	0.847037753
CCDC94	hsa-mir-874	-0.281968863	2.22E-15	1.56E-13	0.301619474	0.004524609	0.043661728	targetprofiler-NO	targetscan-Yes	miRanda-Yes	1.270351982	0.841186673
CCDC69	hsa-mir-29a	0.282460802	2.22E-15	1.56E-13	-0.299155493	0.004881628	0.046061923	targetprofiler-Yes	targetscan-NO	miRanda-NO	0.135500282	0.661052719
NDFIP2	hsa-mir-21	0.340549833	2.22E-15	1.56E-13	-0.402623379	0.001570125	0.068405833	targetprofiler-NO	targetscan-Yes	miRanda-NO	1.179004487	2.939359528
TBC1D1	hsa-mir-130a	0.2824086	2.22E-15	1.56E-13	-0.275948471	0.009679122	0.073802118	targetprofiler-NO	targetscan-Yes	miRanda-NO	0.987270923	0.561876583
NGFR	hsa-mir-143	0.282192983	2.22E-15	1.56E-13	-0.274224019	0.010161988	0.076258434	targetprofiler-NO	targetscan-Yes	miRanda-NO	0.301164257	0.495418434
DENR	hsa-mir-616	0.281890471	2.22E-15	1.56E-13	-0.268185501	0.01202278	0.085402381	targetprofiler-NO	targetscan-Yes	miRanda-NO	1.275270413	1.196647373
GALNTL2	hsa-mir-93	-0.282018111	2.22E-15	1.56E-13	0.267984072	0.012089656	0.085720037	targetprofiler-Yes	targetscan-NO	miRanda-Yes	0.105179269	2.271610115
AMPH	hsa-mir-708	0.476132355	8.88E-16	1.62E-13	-0.545672721	8.60E-07	3.56E-05	targetprofiler-Yes	targetscan-NO	miRanda-NO	0.064407104	3.114281003
FXC1	hsa-mir-22	0.475387775	8.88E-16	1.62E-13	-0.516015807	4.11E-06	0.000126163	targetprofiler-Yes	targetscan-NO	miRanda-Yes	0.602372357	1.050498393
PLCXD3	hsa-mir-141	0.474864009	8.88E-16	1.62E-13	-0.471516854	3.32E-05	0.00067387	targetprofiler-NO	targetscan-Yes	miRanda-NO	0.266141018	1.456361288
DNM3	hsa-mir-433	0.475342154	8.88E-16	1.62E-13	-0.395028125	0.000651371	0.006987186	targetprofiler-Yes	targetscan-Yes	miRanda-Yes	0.420322028	1.038639247
FRMPD4	hsa-mir-96	0.474550253	8.88E-16	1.62E-13	-0.286983503	0.015244346	0.074271972	targetprofiler-NO	targetscan-Yes	miRanda-NO	1.291694121	2.075120976
LIMA1	hsa-mir-892a	0.475426823	8.88E-16	1.62E-13	-0.286202654	0.015536387	0.075309293	targetprofiler-NO	targetscan-NO	miRanda-Yes	0.816822322	0.263677745
GALNT12	hsa-mir-216a	0.476096331	8.88E-16	1.62E-13	-0.282743367	0.016888807	0.079948117	targetprofiler-Yes	targetscan-Yes	miRanda-NO	1.522766712	6.782492844
ORAOV1	hsa-mir-1247	-0.34718624	1.78E-15	1.70E-13	0.54715141	2.70E-05	0.001542226	targetprofiler-NO	targetscan-Yes	miRanda-NO	1.272728924	0.919410903
TWSG1	hsa-mir-141	-0.347636234	1.78E-15	1.70E-13	0.48001656	0.000316894	0.009996833	targetprofiler-NO	targetscan-Yes	miRanda-NO	0.590494805	2.85875723
RCBTB2	hsa-mir-616	-0.347932237	1.78E-15	1.70E-13	0.438983784	0.0011316	0.024646245	targetprofiler-NO	targetscan-Yes	miRanda-NO	0.535160295	2.091845584
XYLB	hsa-mir-616	0.347249283	1.78E-15	1.70E-13	-0.365971968	0.007626647	0.085990124	targetprofiler-NO	targetscan-Yes	miRanda-NO	1.694329809	2.091845584
FANCD2	hsa-mir-505	0.281838913	2.44E-15	1.71E-13	-0.358986706	0.000638896	0.010503252	targetprofiler-NO	targetscan-Yes	miRanda-NO	2.649695646	0.89379956
PPP1R12C	hsa-mir-328	-0.281820308	2.44E-15	1.71E-13	0.297948508	0.00506548	0.04727538	targetprofiler-Yes	targetscan-NO	miRanda-Yes	0.973091716	0.558419285
RAD9A	hsa-mir-15a	0.281820007	2.44E-15	1.71E-13	-0.27473186	0.010017645	0.075542922	targetprofiler-NO	targetscan-NO	miRanda-Yes	1.643111767	1.767616975
SCML2	hsa-mir-17	0.403134629	6.66E-16	1.72E-13	-0.430630672	0.009812479	0.046663501	targetprofiler-Yes	targetscan-Yes	miRanda-NO	1.554136266	3.786884216
LONRF2	hsa-mir-410	0.855375331	4.44E-16	1.80E-13	-0.800863872	0.003054528	0.080310331	targetprofiler-NO	targetscan-Yes	miRanda-NO	0.1308747	6.386923513
IGSF21	hsa-mir-382	0.856478806	4.44E-16	1.80E-13	-0.797346655	0.003286987	0.082237842	targetprofiler-NO	targetscan-NO	miRanda-Yes	0.672795492	3.472132279
GTDC1	hsa-mir-31	0.281272563	2.66E-15	1.85E-13	-0.542043863	5.89E-08	5.66E-06	targetprofiler-Yes	targetscan-NO	miRanda-NO	0.567892942	1.305408694
SUV39H2	hsa-mir-452	0.281569624	2.66E-15	1.85E-13	-0.536659989	8.41E-08	7.67E-06	targetprofiler-NO	targetscan-Yes	miRanda-NO	1.757547217	0.334963049
ITGB8	hsa-mir-505	0.281462246	2.66E-15	1.85E-13	-0.428571995	3.45E-05	0.001095701	targetprofiler-NO	targetscan-Yes	miRanda-NO	0.557063552	0.89379956
CABLES1	hsa-mir-20b	0.450141521	6.66E-16	1.87E-13	-0.764856522	3.45E-07	0.000133388	targetprofiler-Yes	targetscan-NO	miRanda-NO	1.031309631	0.703515585
CDH13	hsa-mir-217	0.450431045	6.66E-16	1.87E-13	-0.462233155	0.007733416	0.078870953	targetprofiler-Yes	targetscan-Yes	miRanda-Yes	0.326221495	0.140699699
EXTL2	hsa-mir-526b	0.369123933	6.66E-16	1.92E-13	-0.366121186	0.00168932	0.009761579	targetprofiler-NO	targetscan-Yes	miRanda-NO	0.865975704	0.535820618
PFN2	hsa-mir-106b	0.369105878	6.66E-16	1.92E-13	-0.312191101	0.008037892	0.032577414	targetprofiler-Yes	targetscan-NO	miRanda-Yes	2.720358049	1.074485291
CENPF	hsa-mir-17	0.368373165	6.66E-16	1.92E-13	-0.271339764	0.022085783	0.070018432	targetprofiler-NO	targetscan-Yes	miRanda-NO	11.78882196	2.992725113
LRRN1	hsa-mir-221	0.368410113	6.66E-16	1.92E-13	-0.269400884	0.023092629	0.07236842	targetprofiler-NO	targetscan-Yes	miRanda-NO	2.434589767	1.084525267
TSHZ3	hsa-mir-200b	-0.356361324	8.88E-16	2.00E-13	0.490488739	0.000724727	0.022104313	targetprofiler-NO	targetscan-NO	miRanda-Yes	2.057141373	0.925032536
POLL	hsa-let-7d	-0.281084148	2.89E-15	2.00E-13	0.32075767	0.002453493	0.028183767	targetprofiler-Yes	targetscan-NO	miRanda-NO	0.971570572	1.059152617
AMFR	hsa-mir-22	0.474009132	1.11E-15	2.01E-13	-0.741365431	1.43E-13	7.95E-11	targetprofiler-Yes	targetscan-Yes	miRanda-Yes	0.362236262	1.050498393
ACACA	hsa-mir-22	0.473850422	1.11E-15	2.01E-13	-0.675293181	1.05E-10	2.08E-08	targetprofiler-Yes	targetscan-Yes	miRanda-NO	0.652341807	1.050498393
MYCT1	hsa-mir-10b	0.474115429	1.11E-15	2.01E-13	-0.338603806	0.003872986	0.027103873	targetprofiler-NO	targetscan-Yes	miRanda-NO	1.66755179	0.98358182
WNT7B	hsa-mir-665	0.473921815	1.11E-15	2.01E-13	-0.333435023	0.004490121	0.030233913	targetprofiler-NO	targetscan-Yes	miRanda-NO	0.05639085	0.552181554
SH3BP5	hsa-mir-141	-0.346838569	2.22E-15	2.09E-13	0.552143037	2.20E-05	0.001312971	targetprofiler-Yes	targetscan-Yes	miRanda-NO	0.542237282	2.85875723
SERINC1	hsa-mir-590	-0.346397492	2.22E-15	2.09E-13	0.388246555	0.004453359	0.061184757	targetprofiler-NO	targetscan-Yes	miRanda-NO	0.745565607	1.677529495
BBOX1	hsa-mir-452	0.280930662	3.11E-15	2.14E-13	-0.456638643	8.77E-06	0.000362918	targetprofiler-NO	targetscan-NO	miRanda-Yes	0.236856981	0.334963049
SPIN4	hsa-mir-505	0.280968637	3.11E-15	2.14E-13	-0.354879135	0.000744355	0.011770333	targetprofiler-Yes	targetscan-Yes	miRanda-NO	1.046396512	0.89379956
SACS	hsa-mir-197	0.280703484	3.11E-15	2.14E-13	-0.35159344	0.000839887	0.012861129	targetprofiler-NO	targetscan-Yes	miRanda-Yes	0.381648323	0.847037753
HOXA11	hsa-mir-379	0.280611695	3.11E-15	2.14E-13	-0.290614558	0.006320648	0.055147918	targetprofiler-Yes	targetscan-Yes	miRanda-NO	2.151293795	0.503897174
ARMC1	hsa-mir-197	0.280944961	3.11E-15	2.14E-13	-0.276771556	0.009455817	0.072655863	targetprofiler-Yes	targetscan-Yes	miRanda-NO	1.196367829	0.847037753
UBAP2	hsa-mir-197	0.280947502	3.11E-15	2.14E-13	-0.274653883	0.010039691	0.075665115	targetprofiler-NO	targetscan-NO	miRanda-Yes	1.257536938	0.847037753
FZD7	hsa-mir-493	0.40072849	8.88E-16	2.22E-13	-0.647002124	2.67E-05	0.001037391	targetprofiler-NO	targetscan-Yes	miRanda-NO	0.958192501	2.600932203
ZNRF3	hsa-mir-629	0.401375254	8.88E-16	2.22E-13	-0.586577032	0.000212815	0.003872495	targetprofiler-NO	targetscan-Yes	miRanda-NO	1.787004187	1.915814594
KCNQ3	hsa-mir-382	0.402742818	8.88E-16	2.22E-13	-0.398658041	0.017686374	0.069213046	targetprofiler-NO	targetscan-Yes	miRanda-NO	1.775795926	2.289773594
GIMAP5	hsa-let-7c	0.401966497	8.88E-16	2.22E-13	-0.387790996	0.021347533	0.078577808	targetprofiler-NO	targetscan-NO	miRanda-Yes	0.663042847	0.775095809
DTX4	hsa-mir-874	-0.338681359	3.33E-15	2.29E-13	0.384704285	0.002625836	0.094628481	targetprofiler-NO	targetscan-Yes	miRanda-NO	8.427158978	0.843499259
CDC20B	hsa-mir-200c	0.47355291	1.33E-15	2.38E-13	-0.491352935	1.36E-05	0.00033067	targetprofiler-NO	targetscan-Yes	miRanda-NO	0.320442572	1.19680443
C3orf26	hsa-mir-381	0.473329329	1.33E-15	2.38E-13	-0.371572045	0.001420756	0.012707168	targetprofiler-Yes	targetscan-NO	miRanda-NO	0.976978685	0.859067178
LARP4	hsa-mir-96	0.472657646	1.33E-15	2.38E-13	-0.345163003	0.003198951	0.023476377	targetprofiler-NO	targetscan-Yes	miRanda-NO	0.720684546	2.075120976
TDG	hsa-mir-505	0.280271334	3.55E-15	2.43E-13	-0.344176317	0.001097882	0.015671582	targetprofiler-NO	targetscan-Yes	miRanda-NO	1.297454378	0.89379956
PTPRF	hsa-mir-605	-0.33828561	3.55E-15	2.43E-13	0.462074919	0.000229456	0.018073752	targetprofiler-Yes	targetscan-Yes	miRanda-Yes	1.695499006	0.571164872
SLC2A12	hsa-mir-2355	0.280059045	3.55E-15	2.43E-13	-0.337457553	0.001391639	0.018666883	targetprofiler-NO	targetscan-Yes	miRanda-NO	0.491232345	0.93380073
CPEB2	hsa-let-7b	0.280086228	3.55E-15	2.43E-13	-0.303357314	0.00428697	0.042038081	targetprofiler-Yes	targetscan-NO	miRanda-NO	0.976196741	0.765086748
BEND3	hsa-mir-2355	0.280156301	3.55E-15	2.43E-13	-0.289435281	0.006546287	0.056500911	targetprofiler-NO	targetscan-Yes	miRanda-NO	1.720958629	0.93380073
ACBD3	hsa-mir-616	0.280145822	3.55E-15	2.43E-13	-0.287497756	0.006932478	0.058744847	targetprofiler-NO	targetscan-Yes	miRanda-NO	1.514471039	1.196647373
LOXL1	hsa-mir-877	-0.280107501	3.55E-15	2.43E-13	0.280588479	0.008478235	0.067380442	targetprofiler-NO	targetscan-NO	miRanda-Yes	2.898842396	3.423354775
NRN1	hsa-mir-889	0.2801291	3.55E-15	2.43E-13	-0.266307864	0.012658845	0.088347348	targetprofiler-NO	targetscan-Yes	miRanda-NO	0.209584205	0.908667037
FBXO41	hsa-mir-338	0.280292547	3.55E-15	2.43E-13	-0.261305349	0.014498245	0.09673604	targetprofiler-NO	targetscan-Yes	miRanda-NO	2.168711473	1.504272246
MURC	hsa-mir-378	0.448602904	8.88E-16	2.46E-13	-0.70545843	6.51E-06	0.000932187	targetprofiler-NO	targetscan-Yes	miRanda-NO	1.90564585	0.670011569
TSHZ2	hsa-mir-141	-0.345543097	2.66E-15	2.48E-13	0.425038001	0.001684379	0.032305298	targetprofiler-NO	targetscan-Yes	miRanda-NO	0.402099605	2.85875723
SLC25A15	hsa-mir-942	0.367377413	8.88E-16	2.49E-13	-0.400865283	0.000531627	0.003938536	targetprofiler-NO	targetscan-Yes	miRanda-Yes	1.938833092	1.084272732
PPM1H	hsa-mir-570	0.368225477	8.88E-16	2.49E-13	-0.384125542	0.000942665	0.006179983	targetprofiler-NO	targetscan-Yes	miRanda-NO	2.178262375	4.047866165
SUPT3H	hsa-mir-183	0.367317244	8.88E-16	2.49E-13	-0.379966475	0.001081843	0.006881297	targetprofiler-NO	targetscan-Yes	miRanda-NO	1.193237875	6.58148851
BDNF	hsa-mir-589	0.367525137	8.88E-16	2.49E-13	-0.377350605	0.001178642	0.007357258	targetprofiler-Yes	targetscan-Yes	miRanda-NO	0.192167324	0.628332361
TIMELESS	hsa-mir-335	0.366779503	8.88E-16	2.49E-13	-0.364420441	0.001782005	0.010173409	targetprofiler-NO	targetscan-Yes	miRanda-NO	3.318646789	2.219972265
SCARA3	hsa-mir-99a	0.36764971	8.88E-16	2.49E-13	-0.360590674	0.002007657	0.011165133	targetprofiler-NO	targetscan-NO	miRanda-Yes	0.493690655	0.883143792
BCL2	hsa-mir-1912	0.366618494	8.88E-16	2.49E-13	-0.342827579	0.003425898	0.016914396	targetprofiler-NO	targetscan-Yes	miRanda-NO	1.000714738	4.030593037
C10orf111	hsa-mir-140	0.367049306	8.88E-16	2.49E-13	-0.339854272	0.003735511	0.018088236	targetprofiler-NO	targetscan-Yes	miRanda-NO	1.217247819	0.480769221
BCL2	hsa-mir-1298	0.366697816	8.88E-16	2.49E-13	-0.317123607	0.007046621	0.029448	targetprofiler-NO	targetscan-Yes	miRanda-NO	1.000714738	3.901400842
LARP1B	hsa-mir-375	0.366508635	8.88E-16	2.49E-13	-0.296763232	0.011968349	0.044091066	targetprofiler-Yes	targetscan-Yes	miRanda-NO	1.365512855	1.198285752
C16orf59	hsa-mir-17	0.366489678	8.88E-16	2.49E-13	-0.277597699	0.019086953	0.06276632	targetprofiler-NO	targetscan-Yes	miRanda-NO	14.41334195	2.992725113
MFAP4	hsa-mir-193b	-0.279981393	3.77E-15	2.57E-13	0.397334145	0.000138622	0.003272694	targetprofiler-NO	targetscan-Yes	miRanda-NO	0.19618186	0.976952986
GNL3L	hsa-mir-197	0.279590844	4.00E-15	2.71E-13	-0.399493508	0.000126473	0.003049483	targetprofiler-NO	targetscan-Yes	miRanda-NO	1.299956652	0.847037753
SYTL1	hsa-let-7d	-0.279748248	4.00E-15	2.71E-13	0.393562788	0.000162464	0.003705061	targetprofiler-Yes	targetscan-NO	miRanda-NO	1.751890525	1.059152617
C10orf54	hsa-mir-193b	-0.279513151	4.00E-15	2.71E-13	0.389615336	0.000191434	0.004202355	targetprofiler-NO	targetscan-Yes	miRanda-NO	0.360350572	0.976952986
CXorf36	hsa-let-7c	0.279849381	4.00E-15	2.71E-13	-0.339585936	0.001291674	0.017670344	targetprofiler-Yes	targetscan-NO	miRanda-NO	0.245633247	0.32824564
ABTB1	hsa-mir-193b	-0.279554488	4.00E-15	2.71E-13	0.321562051	0.002389099	0.027659146	targetprofiler-NO	targetscan-NO	miRanda-Yes	0.763029063	0.976952986
MOV10L1	hsa-mir-181d	0.27953091	4.00E-15	2.71E-13	-0.307179927	0.003802954	0.038616185	targetprofiler-Yes	targetscan-NO	miRanda-NO	1.023264274	2.230191433
DNMT3B	hsa-mir-185	0.279704745	4.00E-15	2.71E-13	-0.299181744	0.004877696	0.046034066	targetprofiler-NO	targetscan-Yes	miRanda-NO	2.944226116	1.283769059
BOC	hsa-mir-190b	-0.279600162	4.00E-15	2.71E-13	0.286587887	0.007120671	0.059835945	targetprofiler-Yes	targetscan-NO	miRanda-Yes	0.350818671	9.407940812
FRMD6	hsa-mir-19a	-0.279696769	4.00E-15	2.71E-13	0.281193182	0.008331795	0.066601786	targetprofiler-Yes	targetscan-NO	miRanda-NO	0.591764253	2.163647898
SERBP1	hsa-mir-452	0.279546255	4.00E-15	2.71E-13	-0.281122119	0.008348888	0.066702194	targetprofiler-NO	targetscan-Yes	miRanda-NO	0.957348636	0.334963049
COL5A2	hsa-mir-377	0.400489333	1.11E-15	2.76E-13	-0.520280082	0.001356337	0.012802361	targetprofiler-NO	targetscan-Yes	miRanda-NO	4.138408349	1.37240312
CYBRD1	hsa-mir-93	-0.400280222	1.11E-15	2.76E-13	0.442713619	0.007739884	0.039820205	targetprofiler-Yes	targetscan-Yes	miRanda-NO	0.320176206	3.949126919
CELSR2	hsa-mir-148a	-0.345028737	3.11E-15	2.86E-13	0.483920672	0.000278374	0.009086458	targetprofiler-Yes	targetscan-NO	miRanda-NO	0.482574977	3.22386016
GPR137C	hsa-mir-590	0.344899788	3.11E-15	2.86E-13	-0.403221767	0.003037222	0.047734847	targetprofiler-NO	targetscan-Yes	miRanda-NO	1.439232523	1.677529495
SBK1	hsa-mir-183	0.353584798	1.33E-15	2.92E-13	-0.53522019	0.000181578	0.008542674	targetprofiler-NO	targetscan-Yes	miRanda-NO	0.665696017	3.35825926
RILPL2	hsa-mir-197	-0.279277963	4.44E-15	2.99E-13	0.325884015	0.002068419	0.024940257	targetprofiler-Yes	targetscan-Yes	miRanda-NO	0.813566607	0.847037753
PFKFB3	hsa-mir-148a	-0.344336893	3.33E-15	3.06E-13	0.429573493	0.00148271	0.029624199	targetprofiler-NO	targetscan-NO	miRanda-Yes	0.472822878	3.22386016
SKA1	hsa-mir-335	0.365907882	1.11E-15	3.09E-13	-0.429828957	0.000183377	0.00169278	targetprofiler-NO	targetscan-Yes	miRanda-NO	8.950211055	2.219972265
MSRB3	hsa-mir-136	0.279025152	4.66E-15	3.13E-13	-0.358330226	0.000654778	0.010700014	targetprofiler-Yes	targetscan-Yes	miRanda-NO	0.289319349	0.897622158
TIGD1	hsa-mir-877	0.279046308	4.66E-15	3.13E-13	-0.290248727	0.006389898	0.055567217	targetprofiler-NO	targetscan-NO	miRanda-Yes	1.179622175	3.423354775
GCLC	hsa-mir-222	0.279057467	4.66E-15	3.13E-13	-0.264630816	0.013251493	0.091139021	targetprofiler-NO	targetscan-NO	miRanda-Yes	0.693831376	1.05098845
KCNJ11	hsa-mir-22	0.470548209	1.78E-15	3.15E-13	-0.68995783	2.83E-11	7.07E-09	targetprofiler-Yes	targetscan-Yes	miRanda-NO	0.492047436	1.050498393
ACOT11	hsa-mir-221	0.470810457	1.78E-15	3.15E-13	-0.386538646	0.000869556	0.008724369	targetprofiler-Yes	targetscan-Yes	miRanda-Yes	0.228709016	2.65004546
PIAS3	hsa-mir-1275	0.398988029	1.33E-15	3.24E-13	-0.55491684	0.000540821	0.007077423	targetprofiler-Yes	targetscan-Yes	miRanda-NO	0.955093236	1.362492339
CDH11	hsa-mir-382	0.39925938	1.33E-15	3.24E-13	-0.45285362	0.006301086	0.034747863	targetprofiler-Yes	targetscan-NO	miRanda-NO	2.468390261	2.289773594
DNAH14	hsa-mir-197	0.343908268	3.55E-15	3.24E-13	-0.387287014	0.004561235	0.062120891	targetprofiler-Yes	targetscan-NO	miRanda-NO	1.96042469	2.092432689
RDH10	hsa-mir-203	0.278794027	4.88E-15	3.27E-13	-0.496398388	1.01E-06	6.15E-05	targetprofiler-NO	targetscan-Yes	miRanda-NO	1.687170101	4.789256
GPR137	hsa-let-7d	-0.278930128	4.88E-15	3.27E-13	0.352482067	0.000813005	0.012562375	targetprofiler-NO	targetscan-NO	miRanda-Yes	2.005343767	1.059152617
TRADD	hsa-mir-99b	-0.278896292	4.88E-15	3.27E-13	0.327504821	0.001958533	0.023971998	targetprofiler-NO	targetscan-NO	miRanda-Yes	1.465050579	1.395059918
ZNF708	hsa-mir-21	-0.27894788	4.88E-15	3.27E-13	0.295272459	0.005495188	0.050060414	targetprofiler-NO	targetscan-Yes	miRanda-NO	0.787234946	4.614272042
TEAD1	hsa-mir-185	-0.278842972	4.88E-15	3.27E-13	0.277155918	0.009353094	0.072123302	targetprofiler-NO	targetscan-Yes	miRanda-NO	0.370080048	1.283769059
GABRE	hsa-mir-203	0.278603623	5.11E-15	3.41E-13	-0.547219708	4.15E-08	4.20E-06	targetprofiler-NO	targetscan-Yes	miRanda-NO	0.183145759	4.789256
ZBTB39	hsa-let-7d	0.278621941	5.11E-15	3.41E-13	-0.285644849	0.007320464	0.061011306	targetprofiler-Yes	targetscan-NO	miRanda-NO	0.784974853	1.059152617
LONRF2	hsa-mir-136	0.849690753	8.88E-16	3.49E-13	-0.851554429	0.000880067	0.053029497	targetprofiler-NO	targetscan-Yes	miRanda-NO	0.1308747	5.241105842
LONRF2	hsa-mir-487a	0.849544081	8.88E-16	3.49E-13	-0.806549409	0.002704873	0.077180753	targetprofiler-NO	targetscan-Yes	miRanda-NO	0.1308747	4.885161195
LONRF2	hsa-mir-495	0.850067135	8.88E-16	3.49E-13	-0.794033647	0.003517714	0.084108322	targetprofiler-NO	targetscan-Yes	miRanda-NO	0.1308747	2.768289586
SLC6A17	hsa-mir-182	0.470016654	2.00E-15	3.54E-13	-0.649611322	8.85E-10	1.22E-07	targetprofiler-NO	targetscan-Yes	miRanda-NO	0.162406634	1.722221601
PLAU	hsa-mir-370	0.470272851	2.00E-15	3.54E-13	-0.367961957	0.00159391	0.013865898	targetprofiler-Yes	targetscan-NO	miRanda-NO	0.24561207	1.4229948
FAM70A	hsa-mir-141	0.46996751	2.00E-15	3.54E-13	-0.330510743	0.004876569	0.032157686	targetprofiler-Yes	targetscan-NO	miRanda-NO	3.990613695	1.456361288
MOSPD1	hsa-mir-616	0.278553866	5.33E-15	3.54E-13	-0.298899487	0.004920121	0.046310685	targetprofiler-NO	targetscan-Yes	miRanda-NO	1.176339472	1.196647373
FAF1	hsa-let-7i	0.278472549	5.33E-15	3.54E-13	-0.274150889	0.010182922	0.076354976	targetprofiler-NO	targetscan-NO	miRanda-Yes	1.026660703	0.75324978
CNNM1	hsa-mir-192	0.446014061	1.33E-15	3.63E-13	-0.525799635	0.001997195	0.03472399	targetprofiler-Yes	targetscan-NO	miRanda-NO	2.037143446	0.588557419
PTER	hsa-mir-2116	0.364496953	1.33E-15	3.67E-13	-0.598505632	3.54E-08	1.51E-06	targetprofiler-NO	targetscan-Yes	miRanda-NO	1.40272589	0.324441306
TRIB2	hsa-mir-376b	0.364899847	1.33E-15	3.67E-13	-0.478789927	2.40E-05	0.000329812	targetprofiler-Yes	targetscan-NO	miRanda-NO	1.035741672	4.374216413
LANCL1	hsa-mir-2116	0.365437638	1.33E-15	3.67E-13	-0.415257243	0.000317038	0.002611399	targetprofiler-NO	targetscan-Yes	miRanda-NO	0.829229961	0.324441306
ESPL1	hsa-let-7b	-0.365693917	1.33E-15	3.67E-13	0.375865294	0.001237025	0.007640873	targetprofiler-Yes	targetscan-NO	miRanda-Yes	10.12987427	0.230668769
ANO3	hsa-mir-3922	0.364633208	1.33E-15	3.67E-13	-0.320355682	0.006456852	0.027545331	targetprofiler-Yes	targetscan-NO	miRanda-NO	1.968491606	1.673576886
SHC2	hsa-mir-328	-0.278107346	5.77E-15	3.82E-13	0.370315092	0.000414773	0.00759268	targetprofiler-Yes	targetscan-NO	miRanda-NO	1.253570175	0.558419285
LAMA4	hsa-mir-379	0.278019925	5.77E-15	3.82E-13	-0.327133004	0.001983265	0.024200551	targetprofiler-NO	targetscan-NO	miRanda-Yes	0.338810597	0.503897174
SERTAD4	hsa-mir-23a	0.278053075	5.77E-15	3.82E-13	-0.291411498	0.006172084	0.054232237	targetprofiler-Yes	targetscan-NO	miRanda-NO	1.201988828	0.970700412
HAUS5	hsa-mir-107	0.278186934	5.77E-15	3.82E-13	-0.27898596	0.008877299	0.069591056	targetprofiler-Yes	targetscan-NO	miRanda-NO	1.423419328	1.634723704
GPRIN3	hsa-mir-141	0.469419146	2.22E-15	3.90E-13	-0.68109695	6.31E-11	1.36E-08	targetprofiler-NO	targetscan-Yes	miRanda-NO	0.974395428	1.456361288
DNM3	hsa-mir-337	0.469570172	2.22E-15	3.90E-13	-0.336893479	0.004068292	0.028105272	targetprofiler-NO	targetscan-Yes	miRanda-NO	0.420322028	0.684231792
PLEKHB2	hsa-mir-182	0.469099194	2.22E-15	3.90E-13	-0.329520236	0.005013982	0.032826205	targetprofiler-NO	targetscan-Yes	miRanda-NO	0.531175684	1.722221601
SEC22C	hsa-mir-892b	0.469415563	2.22E-15	3.90E-13	-0.295378674	0.012391406	0.063901194	targetprofiler-NO	targetscan-Yes	miRanda-Yes	0.668461776	0.524023679
ERG	hsa-mir-10b	0.46910446	2.22E-15	3.90E-13	-0.274446994	0.020550147	0.092019391	targetprofiler-Yes	targetscan-Yes	miRanda-NO	1.514401804	0.98358182
LRRC8B	hsa-mir-1296	0.277707135	6.22E-15	4.09E-13	-0.375110839	0.000343794	0.006579662	targetprofiler-Yes	targetscan-Yes	miRanda-NO	1.002575536	0.682968559
CDC23	hsa-mir-193b	0.277694686	6.22E-15	4.09E-13	-0.332038385	0.00167856	0.021412138	targetprofiler-Yes	targetscan-NO	miRanda-NO	1.006904514	0.976952986
MFAP3	hsa-mir-500a	-0.277752425	6.22E-15	4.09E-13	0.265809684	0.012832441	0.089171402	targetprofiler-NO	targetscan-Yes	miRanda-NO	0.883185554	1.325927659
ZBTB17	hsa-mir-328	-0.277759233	6.22E-15	4.09E-13	0.262889029	0.013892378	0.094050055	targetprofiler-NO	targetscan-NO	miRanda-Yes	1.380416738	0.558419285
TTC7A	hsa-mir-548s	0.277705621	6.22E-15	4.09E-13	-0.260135138	0.014960511	0.09877757	targetprofiler-Yes	targetscan-Yes	miRanda-NO	0.965423014	1.362804067
DDHD1	hsa-mir-200c	0.4447798	1.55E-15	4.20E-13	-0.452551998	0.009303908	0.088190422	targetprofiler-NO	targetscan-Yes	miRanda-NO	1.606975583	0.491350492
SH3PXD2A	hsa-mir-200c	0.444360285	1.55E-15	4.20E-13	-0.448611002	0.010016401	0.092128112	targetprofiler-Yes	targetscan-Yes	miRanda-NO	0.928854395	0.491350492
COL5A1	hsa-mir-495	0.398141287	1.78E-15	4.22E-13	-0.384867371	0.022433412	0.081250289	targetprofiler-NO	targetscan-Yes	miRanda-NO	2.927943652	1.102229325
HTRA3	hsa-mir-337	0.398184488	1.78E-15	4.22E-13	-0.374594715	0.026618111	0.091180995	targetprofiler-NO	targetscan-Yes	miRanda-NO	1.486268825	0.771126826
SRPRB	hsa-mir-224	0.277669495	6.44E-15	4.24E-13	-0.303031528	0.004330653	0.042325436	targetprofiler-Yes	targetscan-Yes	miRanda-NO	1.710381139	0.551425837
CLDN11	hsa-mir-141	-0.277600523	6.44E-15	4.24E-13	0.297610777	0.005118013	0.047614691	targetprofiler-NO	targetscan-Yes	miRanda-NO	0.198223711	4.581534214
STARD8	hsa-mir-1301	-0.277661299	6.44E-15	4.24E-13	0.266492551	0.012595009	0.088052912	targetprofiler-NO	targetscan-Yes	miRanda-NO	0.463539156	3.762356379
LCORL	hsa-mir-363	0.351747761	2.00E-15	4.25E-13	-0.422667264	0.004260012	0.069433992	targetprofiler-NO	targetscan-Yes	miRanda-NO	0.878245597	1.567365866
PRSS35	hsa-mir-758	0.364109382	1.55E-15	4.26E-13	-0.363623427	0.001826993	0.010374448	targetprofiler-NO	targetscan-Yes	miRanda-NO	0.207524123	2.365946043
ACTB	hsa-mir-221	0.364109346	1.55E-15	4.26E-13	-0.256582307	0.030778494	0.089704162	targetprofiler-NO	targetscan-NO	miRanda-Yes	0.954018838	1.084525267
STK32A	hsa-mir-222	0.468755264	2.44E-15	4.28E-13	-0.453262351	7.21E-05	0.001246234	targetprofiler-NO	targetscan-NO	miRanda-Yes	0.268863446	2.713485048
GADD45G	hsa-mir-891b	0.468966037	2.44E-15	4.28E-13	-0.32072414	0.006392458	0.039297588	targetprofiler-NO	targetscan-Yes	miRanda-NO	0.850965717	0.443071398
SGOL2	hsa-mir-185	0.342493867	4.88E-15	4.36E-13	-0.393210166	0.003930342	0.056459546	targetprofiler-NO	targetscan-Yes	miRanda-NO	1.349416678	1.26081266
ANO6	hsa-mir-127	0.277481746	6.66E-15	4.37E-13	-0.386234422	0.000219961	0.004679967	targetprofiler-NO	targetscan-Yes	miRanda-NO	0.321537913	0.68189456
WNT10A	hsa-mir-378c	0.277484265	6.66E-15	4.37E-13	-0.348663462	0.000934358	0.013913216	targetprofiler-Yes	targetscan-NO	miRanda-NO	1.764522899	0.29393246
PILRB	hsa-mir-15a	0.277444166	6.66E-15	4.37E-13	-0.287950739	0.006840432	0.058214725	targetprofiler-Yes	targetscan-NO	miRanda-NO	1.212446387	1.767616975
MMRN2	hsa-mir-484	-0.277360015	6.88E-15	4.51E-13	0.419320964	5.29E-05	0.001537163	targetprofiler-Yes	targetscan-NO	miRanda-NO	0.270890087	1.37200598
STRBP	hsa-mir-22	0.468483465	2.66E-15	4.64E-13	-0.629562015	4.08E-09	4.35E-07	targetprofiler-NO	targetscan-Yes	miRanda-NO	0.514278998	1.050498393
STIL	hsa-mir-1226	0.277081627	7.33E-15	4.78E-13	-0.364402712	0.000520698	0.009012396	targetprofiler-Yes	targetscan-Yes	miRanda-NO	4.102622598	1.821138343
PDE8B	hsa-mir-21	-0.364071141	1.78E-15	4.80E-13	0.538332559	1.28E-06	3.00E-05	targetprofiler-NO	targetscan-Yes	miRanda-NO	0.229779982	9.454605556
DBF4	hsa-mir-3682	0.363201805	1.78E-15	4.80E-13	-0.45697877	6.17E-05	0.000706344	targetprofiler-Yes	targetscan-NO	miRanda-NO	2.717211456	1.039441555
CSNK1E	hsa-mir-301b	0.363466648	1.78E-15	4.80E-13	-0.335195331	0.004270805	0.020052142	targetprofiler-NO	targetscan-NO	miRanda-Yes	1.335021407	16.76732641
RASSF6	hsa-mir-642a	0.363605207	1.78E-15	4.80E-13	-0.305500033	0.009576636	0.037211062	targetprofiler-NO	targetscan-Yes	miRanda-NO	2.69538687	0.316254954
HRH1	hsa-mir-221	0.36342182	1.78E-15	4.80E-13	-0.282623547	0.016937408	0.057348248	targetprofiler-NO	targetscan-Yes	miRanda-NO	0.852289421	1.084525267
RIMKLA	hsa-mir-183	0.36325754	1.78E-15	4.80E-13	-0.257554059	0.030128869	0.088286906	targetprofiler-NO	targetscan-Yes	miRanda-NO	0.719636927	6.58148851
B3GNT4	hsa-mir-505	0.277014503	7.55E-15	4.91E-13	-0.356716789	0.000695354	0.01118381	targetprofiler-NO	targetscan-Yes	miRanda-Yes	4.263496428	0.89379956
RDX	hsa-mir-199b	0.276884393	7.55E-15	4.91E-13	-0.337407945	0.00139405	0.018691484	targetprofiler-NO	targetscan-Yes	miRanda-NO	0.617447558	0.979933738
PDE4B	hsa-mir-222	-0.334455404	7.55E-15	4.92E-13	0.507746415	4.05E-05	0.004939354	targetprofiler-Yes	targetscan-NO	miRanda-NO	0.571721824	6.474089402
SEC61A2	hsa-mir-1307	0.276822207	7.77E-15	5.05E-13	-0.388120606	0.000203597	0.004411208	targetprofiler-NO	targetscan-Yes	miRanda-NO	1.84487157	2.360445732
LEPRE1	hsa-mir-379	0.396602833	2.22E-15	5.17E-13	-0.4968598	0.002395523	0.018471977	targetprofiler-NO	targetscan-NO	miRanda-Yes	2.146101755	1.088202573
GIMAP1	hsa-mir-193b	-0.276639163	7.99E-15	5.18E-13	0.300325372	0.004709112	0.044901208	targetprofiler-NO	targetscan-Yes	miRanda-NO	0.535458121	0.976952986
RXRA	hsa-mir-505	-0.276604978	8.22E-15	5.32E-13	0.338750265	0.00133012	0.018058348	targetprofiler-NO	targetscan-Yes	miRanda-NO	0.791004618	0.89379956
NCALD	hsa-mir-182	0.467131834	3.11E-15	5.38E-13	-0.678265406	8.11E-11	1.67E-08	targetprofiler-Yes	targetscan-Yes	miRanda-NO	1.223591122	1.722221601
WDFY2	hsa-mir-148a	-0.341130622	6.22E-15	5.45E-13	0.658609828	1.11E-07	1.72E-05	targetprofiler-NO	targetscan-NO	miRanda-Yes	0.616528399	3.22386016
CIRBP	hsa-mir-33a	-0.276542544	8.44E-15	5.45E-13	0.270044721	0.011420555	0.082506163	targetprofiler-Yes	targetscan-NO	miRanda-NO	0.866271159	2.877182462
TNXB	hsa-mir-100	0.276395075	8.44E-15	5.45E-13	-0.269943376	0.01145269	0.082658313	targetprofiler-NO	targetscan-NO	miRanda-Yes	0.071174408	0.312278876
IPO5	hsa-mir-934	0.276334974	8.66E-15	5.59E-13	-0.287505204	0.006930956	0.058735637	targetprofiler-NO	targetscan-Yes	miRanda-NO	0.72431894	3.294236663
CXADR	hsa-mir-616	0.276336749	8.66E-15	5.59E-13	-0.266764199	0.012501625	0.087628617	targetprofiler-NO	targetscan-Yes	miRanda-NO	0.985762528	1.196647373
SEC61A2	hsa-mir-505	0.276271414	8.88E-15	5.72E-13	-0.398211876	0.000133559	0.00318168	targetprofiler-NO	targetscan-Yes	miRanda-NO	1.84487157	0.89379956
MRPL42	hsa-mir-1301	0.276261409	8.88E-15	5.72E-13	-0.280846622	0.008415447	0.067053274	targetprofiler-NO	targetscan-Yes	miRanda-NO	1.547756992	3.762356379
TAF7L	hsa-mir-183	0.46673984	3.33E-15	5.76E-13	-0.348785263	0.0028734	0.021659368	targetprofiler-NO	targetscan-Yes	miRanda-NO	0.586902607	3.100266043
NT5DC3	hsa-mir-197	0.276132759	9.10E-15	5.85E-13	-0.303687857	0.004243049	0.041735821	targetprofiler-NO	targetscan-Yes	miRanda-NO	0.611779493	0.847037753
SP100	hsa-mir-150	0.362525284	2.22E-15	5.93E-13	-0.29480488	0.012570491	0.045780437	targetprofiler-NO	targetscan-Yes	miRanda-NO	0.822077763	0.327569855
PHYH	hsa-mir-141	0.466276768	3.55E-15	6.11E-13	-0.591601285	5.54E-08	3.74E-06	targetprofiler-NO	targetscan-Yes	miRanda-NO	0.427617867	1.456361288
PXMP4	hsa-mir-182	0.466682043	3.55E-15	6.11E-13	-0.487823835	1.60E-05	0.000376999	targetprofiler-NO	targetscan-Yes	miRanda-NO	0.626815026	1.722221601
THBS2	hsa-mir-299	0.395760528	2.66E-15	6.11E-13	-0.548166051	0.000652051	0.007975737	targetprofiler-NO	targetscan-Yes	miRanda-NO	6.195286304	1.029386828
ST6GALNAC5	hsa-mir-323	0.466423676	3.55E-15	6.11E-13	-0.285084738	0.015962867	0.076787973	targetprofiler-NO	targetscan-Yes	miRanda-NO	0.994508889	1.809314836
SYAP1	hsa-mir-106a	0.466390507	3.55E-15	6.11E-13	-0.276778194	0.019458689	0.088486422	targetprofiler-Yes	targetscan-NO	miRanda-NO	0.838157891	1.006818464
MYRIP	hsa-mir-96	0.46620026	3.55E-15	6.11E-13	-0.27133348	0.022088985	0.096865331	targetprofiler-Yes	targetscan-Yes	miRanda-NO	1.242351393	2.075120976
METTL10	hsa-mir-579	0.39511741	2.66E-15	6.11E-13	-0.368574798	0.029355648	0.097356904	targetprofiler-NO	targetscan-Yes	miRanda-NO	1.227739286	1.676311265
FBXL5	hsa-mir-224	-0.275952789	9.55E-15	6.12E-13	0.487538002	1.67E-06	9.34E-05	targetprofiler-Yes	targetscan-Yes	miRanda-NO	0.575612964	0.551425837
TRIM8	hsa-mir-877	-0.27592711	9.55E-15	6.12E-13	0.380042892	0.000282588	0.00566447	targetprofiler-Yes	targetscan-Yes	miRanda-Yes	0.876245246	3.423354775
NT5C2	hsa-mir-2355	0.275910586	9.55E-15	6.12E-13	-0.31045499	0.003427714	0.035855502	targetprofiler-NO	targetscan-Yes	miRanda-NO	0.85519777	0.93380073
PRKCI	hsa-mir-197	0.275855675	9.77E-15	6.24E-13	-0.440032167	2.00E-05	0.000707394	targetprofiler-NO	targetscan-Yes	miRanda-NO	1.096454329	0.847037753
C6orf168	hsa-mir-616	0.275773044	9.77E-15	6.24E-13	-0.408721886	8.48E-05	0.00223311	targetprofiler-NO	targetscan-NO	miRanda-Yes	1.340345622	1.196647373
USP31	hsa-mir-505	0.275900786	9.77E-15	6.24E-13	-0.394189888	0.000158253	0.003630007	targetprofiler-NO	targetscan-Yes	miRanda-NO	0.567969491	0.89379956
HSPA9	hsa-mir-149	0.275823418	9.77E-15	6.24E-13	-0.307219945	0.003798156	0.038583439	targetprofiler-NO	targetscan-Yes	miRanda-NO	1.337035112	2.054430904
CR1	hsa-mir-29a	0.275801929	9.77E-15	6.24E-13	-0.26178641	0.014311832	0.095921682	targetprofiler-NO	targetscan-Yes	miRanda-NO	0.365738369	0.661052719
PALM	hsa-mir-484	-0.27575107	9.99E-15	6.38E-13	0.449441547	1.26E-05	0.000486741	targetprofiler-Yes	targetscan-NO	miRanda-NO	0.423577041	1.37200598
LAMP2	hsa-mir-505	0.275725994	9.99E-15	6.38E-13	-0.266335336	0.012649331	0.088307602	targetprofiler-NO	targetscan-Yes	miRanda-NO	1.029493259	0.89379956
BASP1	hsa-mir-200b	-0.34957465	3.11E-15	6.41E-13	0.440880267	0.002741051	0.052698959	targetprofiler-NO	targetscan-NO	miRanda-Yes	3.059274262	0.925032536
C3orf55	hsa-mir-130a	0.275659835	1.02E-14	6.51E-13	-0.427958073	3.55E-05	0.001120743	targetprofiler-NO	targetscan-Yes	miRanda-NO	0.122804965	0.561876583
DOM3Z	hsa-mir-18a	0.275627129	1.02E-14	6.51E-13	-0.300398781	0.004698469	0.044824317	targetprofiler-Yes	targetscan-NO	miRanda-Yes	1.417417015	2.510339934
RRP1B	hsa-mir-1226	0.275546499	1.04E-14	6.64E-13	-0.438503583	2.16E-05	0.00075092	targetprofiler-Yes	targetscan-Yes	miRanda-NO	1.186657591	1.821138343
SH3TC2	hsa-mir-224	0.275523709	1.04E-14	6.64E-13	-0.427814149	3.58E-05	0.00112741	targetprofiler-NO	targetscan-Yes	miRanda-NO	0.317515853	0.551425837
ARPC5	hsa-mir-146a	0.339833369	7.99E-15	6.88E-13	-0.391515117	0.004102522	0.058029778	targetprofiler-Yes	targetscan-NO	miRanda-NO	0.965652704	1.257258635
PTGFRN	hsa-mir-642a	0.275369047	1.09E-14	6.91E-13	-0.386935125	0.000213745	0.004578643	targetprofiler-NO	targetscan-Yes	miRanda-NO	1.345939881	0.927657621
MCOLN1	hsa-mir-211	0.441283043	2.66E-15	6.97E-13	-0.441413868	0.011436728	0.099775025	targetprofiler-Yes	targetscan-NO	miRanda-NO	1.410894477	5.91412132
LRRFIP1	hsa-let-7b	0.361447101	2.66E-15	7.02E-13	-0.265824388	0.025052308	0.076950222	targetprofiler-Yes	targetscan-NO	miRanda-NO	0.569941846	0.230668769
EFNB1	hsa-mir-31	0.275208566	1.11E-14	7.04E-13	-0.423208963	4.43E-05	0.001333646	targetprofiler-NO	targetscan-Yes	miRanda-NO	0.545313219	1.305408694
PLCL2	hsa-mir-221	-0.332541235	1.11E-14	7.06E-13	0.471286476	0.000164865	0.014225527	targetprofiler-Yes	targetscan-Yes	miRanda-Yes	0.594761526	8.24707359
TMEM104	hsa-mir-22	0.465294906	4.22E-15	7.22E-13	-0.597863108	3.69E-08	2.67E-06	targetprofiler-Yes	targetscan-Yes	miRanda-NO	0.784759198	1.050498393
C11orf41	hsa-mir-493	0.465190545	4.22E-15	7.22E-13	-0.354911016	0.002389636	0.018861124	targetprofiler-Yes	targetscan-NO	miRanda-NO	0.244078961	2.222833224
WNT7B	hsa-mir-412	0.465195305	4.22E-15	7.22E-13	-0.311849266	0.008110905	0.046870246	targetprofiler-NO	targetscan-Yes	miRanda-NO	0.05639085	1.971935903
MLF1IP	hsa-mir-301a	0.339674663	8.44E-15	7.24E-13	-0.373661368	0.006360086	0.076797505	targetprofiler-Yes	targetscan-NO	miRanda-NO	2.058692749	1.51165869
ARL4C	hsa-mir-375	-0.27514182	1.15E-14	7.30E-13	0.283169008	0.007868693	0.064084599	targetprofiler-NO	targetscan-Yes	miRanda-Yes	0.660556327	5.989383552
RBPMS2	hsa-mir-381	0.274989231	1.20E-14	7.56E-13	-0.346229258	0.001020088	0.014841524	targetprofiler-Yes	targetscan-NO	miRanda-Yes	0.313606563	0.485513362
[truncated: 90,752 more rows]
