# Supplementary material for: Identifying Interaction Clusters for MiRNA and MRNA Pairs in TCGA Network
Source: Genes (Basel). 2019 Sep 11;10(9):702. doi: 10.3390/genes10090702 (PMC6770970; doi:10.3390/genes10090702)
Supplement: Supplementary file 1 [file genes-10-00702-s001.zip › Supplementary_files/Supplementary file 12.xlsx]

## Sheet: LIHC1
Node1

## Sheet: LIHC2
Node1

## Sheet: LIHC3
Node1

## Sheet: LIHC4
Node1

## Sheet: LIHC5
Node1

## Sheet: LIHC6
Node1

## Sheet: LIHC8
Node1

## Sheet: LIHC9
Node1

## Sheet: LIHC10
Node1

## Sheet: LIHC12
Node1

[truncated: 50 more sheets: LIHC13, LIHC14, LIHC15, LIHC16, LIHC17, LIHC18, LIHC20, LIHC24, LIHC25, LIHC26, LIHC28, LIHC30, LIHC32, LIHC34, LIHC38, LIHC42, LIHC43, LIHC44, LIHC46, LIHC47 …]
