# Supplementary material for: Identifying Interaction Clusters for MiRNA and MRNA Pairs in TCGA Network
Source: Genes (Basel). 2019 Sep 11;10(9):702. doi: 10.3390/genes10090702 (PMC6770970; doi:10.3390/genes10090702)
Supplement: Supplementary file 1 [file genes-10-00702-s001.zip › Supplementary_files/Supplementary file 6.xlsx]

## Sheet: COAD1
Node1

## Sheet: COAD2
Node1

## Sheet: COAD5
Node1

## Sheet: COAD6
Node1

## Sheet: COAD8
Node1

## Sheet: COAD9
Node1

## Sheet: COAD11
Node1

## Sheet: COAD12
Node1

## Sheet: COAD16
Node1

## Sheet: COAD19
Node1
