# Supplementary material for: Identifying Interaction Clusters for MiRNA and MRNA Pairs in TCGA Network
Source: Genes (Basel). 2019 Sep 11;10(9):702. doi: 10.3390/genes10090702 (PMC6770970; doi:10.3390/genes10090702)
Supplement: Supplementary file 1 [file genes-10-00702-s001.zip › Supplementary_files/Supplementary file 7.xlsx]

## Sheet: ESCA1
Node1

## Sheet: ESCA2
Node1

## Sheet: ESCA4
Node1

## Sheet: ESCA6
Node1

## Sheet: ESCA10
Node1

## Sheet: ESCA12
Node1

## Sheet: ESCA15
Node1

## Sheet: ESCA16
Node1

## Sheet: ESCA17
Node1

## Sheet: ESCA19
Node1

[truncated: 9 more sheets: ESCA20, ESCA21, ESCA23, ESCA24, ESCA27, ESCA29, ESCA30, ESCA32, ESCA39]
