# Supplementary material for: Identifying Interaction Clusters for MiRNA and MRNA Pairs in TCGA Network
Source: Genes (Basel). 2019 Sep 11;10(9):702. doi: 10.3390/genes10090702 (PMC6770970; doi:10.3390/genes10090702)
Supplement: Supplementary file 1 [file genes-10-00702-s001.zip › Supplementary_files/Supplementary file 8.xlsx]

## Sheet: HNSC1
Node1

## Sheet: HNSC3
Node1

## Sheet: HNSC4
Node1

## Sheet: HNSC5
Node1

## Sheet: HNSC6
Node1

## Sheet: HNSC7
Node1

## Sheet: HNSC8
Node1

## Sheet: HNSC9
Node1

## Sheet: HNSC10
Node1

## Sheet: HNSC11
Node1

[truncated: 35 more sheets: HNSC13, HNSC14, HNSC15, HNSC16, HNSC18, HNSC20, HNSC22, HNSC25, HNSC26, HNSC31, HNSC33, HNSC34, HNSC36, HNSC37, HNSC38, HNSC39, HNSC41, HNSC42, HNSC43, HNSC44 …]
