# Supplementary material for: Identifying Interaction Clusters for MiRNA and MRNA Pairs in TCGA Network
Source: Genes (Basel). 2019 Sep 11;10(9):702. doi: 10.3390/genes10090702 (PMC6770970; doi:10.3390/genes10090702)
Supplement: Supplementary file 1 [file genes-10-00702-s001.zip › Supplementary_files/Supplementary file 4.xlsx]

## Sheet: BLCA2
Node1

## Sheet: BLCA3
Node1

## Sheet: BLCA7
Node1

## Sheet: BLCA8
Node1

## Sheet: BLCA9
Node1

## Sheet: BLCA12
Node1

## Sheet: BLCA13
Node1

## Sheet: BLCA14
Node1

## Sheet: BLCA15
Node1

## Sheet: BLCA16
Node1

[truncated: 10 more sheets: BLCA17, BLCA18, BLCA19, BLCA20, BLCA21, BLCA22, BLCA23, BLCA25, BLCA26, BLCA28]
