# Supplementary material for: Identifying Interaction Clusters for MiRNA and MRNA Pairs in TCGA Network
Source: Genes (Basel). 2019 Sep 11;10(9):702. doi: 10.3390/genes10090702 (PMC6770970; doi:10.3390/genes10090702)
Supplement: Supplementary file 1 [file genes-10-00702-s001.zip › Supplementary_files/Supplementary file 11.xlsx]

## Sheet: KIRP1
Node1

## Sheet: KIRP2
Node1

## Sheet: KIRP3
Node1

## Sheet: KIRP4
Node1

## Sheet: KIRP5
Node1

## Sheet: KIRP6
Node1

## Sheet: KIRP7
Node1

## Sheet: KIRP8
Node1

## Sheet: KIRP9
Node1

## Sheet: KIRP10
Node1

[truncated: 34 more sheets: KIRP11, KIRP12, KIRP13, KIRP14, KIRP15, KIRP16, KIRP17, KIRP18, KIRP19, KIRP22, KIRP24, KIRP25, KIRP26, KIRP27, KIRP28, KIRP29, KIRP30, KIRP31, KIRP32, KIRP33 …]
