# Supplementary material for: Identifying Interaction Clusters for MiRNA and MRNA Pairs in TCGA Network
Source: Genes (Basel). 2019 Sep 11;10(9):702. doi: 10.3390/genes10090702 (PMC6770970; doi:10.3390/genes10090702)
Supplement: Supplementary file 1 [file genes-10-00702-s001.zip › Supplementary_files/Supplementary file 9.xlsx]

## Sheet: KICH3
Node1

## Sheet: KICH6
Node1

## Sheet: KICH7
Node1

## Sheet: KICH8
Node1

## Sheet: KICH9
Node1

## Sheet: KICH10
Node1

## Sheet: KICH12
Node1

## Sheet: KICH13
Node1

## Sheet: KICH16
Node1

## Sheet: KICH17
Node1

[truncated: 22 more sheets: KICH18, KICH19, KICH20, KICH21, KICH22, KICH23, KICH25, KICH27, KICH30, KICH34, KICH36, KICH37, KICH38, KICH40, KICH41, KICH42, KICH45, KICH48, KICH49, KICH50 …]
