# Supplementary material for: Identifying Interaction Clusters for MiRNA and MRNA Pairs in TCGA Network
Source: Genes (Basel). 2019 Sep 11;10(9):702. doi: 10.3390/genes10090702 (PMC6770970; doi:10.3390/genes10090702)
Supplement: Supplementary file 1 [file genes-10-00702-s001.zip › Supplementary_files/Supplementary_file_1.xlsx]

## Sheet: Sheet2
Available Cancer Types	# Cases Shipped by BCR*	# Cases with Data*	Date Last Updated (mm/dd/yy)
Acute Myeloid Leukemia [LAML]	200	200	2016-05-31
Adrenocortical carcinoma [ACC]	80	80	2016-05-31
Bladder Urothelial Carcinoma [BLCA]	412	412	2016-05-27
Brain Lower Grade Glioma [LGG]	516	516	2016-05-02
Breast invasive carcinoma [BRCA]	1100	1097	2016-05-31
Cervical squamous cell carcinoma and endocervical adenocarcinoma [CESC]	308	307	2016-05-26
Cholangiocarcinoma [CHOL]	36	36	2016-05-31
Colon adenocarcinoma [COAD]	461	461	2016-05-27
Esophageal carcinoma [ESCA]	185	185	2016-05-31
FFPE Pilot Phase II [FPPP]	38	38	2016-04-28
Glioblastoma multiforme [GBM]	529	528	2016-05-27
Head and Neck squamous cell carcinoma [HNSC]	528	528	2016-05-03
Kidney Chromophobe [KICH]	66	66	2016-06-01
Kidney renal clear cell carcinoma [KIRC]	536	536	2016-05-27
Kidney renal papillary cell carcinoma [KIRP]	291	291	2016-05-31
Liver hepatocellular carcinoma [LIHC]	377	377	2016-06-02
Lung adenocarcinoma [LUAD]	521	521	2016-06-01
Lung squamous cell carcinoma [LUSC]	510	504	2016-05-26
Lymphoid Neoplasm Diffuse Large B-cell Lymphoma [DLBC]	48	48	2016-05-31
Mesothelioma [MESO]	87	87	2016-04-08
Ovarian serous cystadenocarcinoma [OV]	586	586	2016-05-31
Pancreatic adenocarcinoma [PAAD]	185	185	2016-05-06
Pheochromocytoma and Paraganglioma [PCPG]	179	179	2016-05-03
Prostate adenocarcinoma [PRAD]	498	498	2016-05-31
Rectum adenocarcinoma [READ]	172	171	2016-06-01
Sarcoma [SARC]	261	261	2016-06-01
Skin Cutaneous Melanoma [SKCM]	470	470	2016-04-08
Stomach adenocarcinoma [STAD]	445	443	2016-05-26
Testicular Germ Cell Tumors [TGCT]	150	150	2016-06-02
Thymoma [THYM]	124	124	2016-05-31
Thyroid carcinoma [THCA]	507	507	2016-05-05
Uterine Carcinosarcoma [UCS]	57	57	2016-04-29
Uterine Corpus Endometrial Carcinoma [UCEC]	548	548	2016-06-02
