# Supplementary material for: Identifying Interaction Clusters for MiRNA and MRNA Pairs in TCGA Network
Source: Genes (Basel). 2019 Sep 11;10(9):702. doi: 10.3390/genes10090702 (PMC6770970; doi:10.3390/genes10090702)
Supplement: Supplementary file 1 [file genes-10-00702-s001.zip › Supplementary_files/Supplementary file 17.xlsx]

## Sheet: THCA2
Node1

## Sheet: THCA3
Node1

## Sheet: THCA4
Node1

## Sheet: THCA5
Node1

## Sheet: THCA6
Node1

## Sheet: THCA11
Node1

## Sheet: THCA13
Node1

## Sheet: THCA14
Node1

## Sheet: THCA16
Node1

## Sheet: THCA17
Node1

[truncated: 16 more sheets: THCA18, THCA21, THCA22, THCA23, THCA24, THCA25, THCA26, THCA27, THCA32, THCA33, THCA42, THCA43, THCA44, THCA45, THCA48, THCA57]
